# Supplementary material for: Improving anaemia diagnosis using peripheral blood smear with remote interpretation in adults living with HIV with moderate to severe anaemia: A prospective study nested within the Kilombero and Ulanga antiretroviral cohort
Source: PLoS One. 2023 Oct 19;18(10):e0293084. doi: 10.1371/journal.pone.0293084 (PMC10586595; doi:10.1371/journal.pone.0293084)
Supplement: S2 Dataset — (XLSX) [file pone.0293084.s004.xlsx]

## Sheet: Anaemia_Dataset_2023_anonymised
Age_NEW	Gender_NEW	BMI_range_NEW	ARV_regimen_NEW	ARV_Status_NEW	Years_ARV_NEW_NEW	Years_with_HIV_NEW	Years_on_ARV_NEW	WHO_Stage_NEW	CD4_count_NEW	Viral_load_NEW	Comorbidity_NEW	Hypertension_NEW	Chronic_heart_disease_NEW	CKD_NEW	Liver_disease_NEW	Diabetes_NEW	Cancer_NEW	Coinfection_NEW	Parasitic_NEW	Mycobacteria_NEW	Bacterial_NEW	Fungal_NEW	Viral_NEW	BA_HCM_NEW	BA_MCV_NEW	MXD_NEW	Malaria_RMT	Cotrimoxazole_treatment_NEW	WBC_NEW	Platelets_NEW	Age	Age_18_26	Age_27_35	Age_36_44	Age_45_more	BMI_value	BMI_range	BMI_Underweight	BMI_Normal	BMI_Overweight	BMI_Obese	Hb_level_FIRST	Severity_anemia_FIRST	ARV_Regimen	TDF_based	AZT_based	ABC_based	DTG_based	Less_2_years
3	0	1	2	1	0	1	0	0	1	0	1	1	1	1	0	0	0	0	0	0	0	0	0	1	1	0	0	0	0	0	70	0	0	0	1	23	2	0	0	0	0	10	0	2	0	0	1	0	1
2	1	1	0	1	1	0	2	1	2	0	1	1	0	0	0	0	1	0	0	0	0	0	0	0	0	0	0	0	0	1	43	0	0	1	0	23	2	0	1	0	0	9.1	1	1	1	0	0	0	0
2	1	1	0	1	2	1	2	3	2	0	1	0	0	0	0	0	0	0	0	0	0	0	0	0	1	1	0	0	1	0	41	0	0	1	0	25	2	0	1	0	0	10	0	3	1	0	0	0	0
3	1	1	0	1	0	0	1	3	1	0	0	0	0	0	0	0	0	0	0	0	0	0	0	0	1	1	0	0	1	0	53	0	0	0	1	20	2	0	1	0	0	8.8	1	1	1	0	0	0	0
3	1	1	0	1	2	2	2	2	2	0	0	0	0	0	0	0	0	0	0	0	0	0	0	0	0	1	0	0	0	1	45	0	0	0	1	20	2	0	1	0	0	10.2	0	3	1	0	0	0	0
1	1	1	0	1	0	#NULL!	0	2	1	1	1	0	0	1	0	0	0	0	0	0	0	0	0	0	1	1	0	0	0	0	30	0	1	0	0	19	2	0	1	0	0	10.4	0	1	1	0	0	0	1
3	1	0	0	1	2	1	2	2	2	0	0	0	0	0	0	0	0	1	0	0	1	0	0	1	1	0	0	0	0	0	48	0	0	0	1	18	1	1	0	0	0	10.8	0	1	1	0	0	0	0
1	1	1	2	1	0	0	0	2	1	0	0	0	0	0	0	0	0	1	0	0	1	0	0	1	1	0	0	0	0	0	35	0	1	0	0	22	2	0	1	0	0	10.9	0	2	0	0	1	0	1
2	1	1	0	1	2	2	2	0	2	0	0	0	0	0	0	0	0	0	0	0	0	0	0	0	0	1	0	0	0	0	41	0	0	1	0	22	2	0	1	0	0	11.6	0	3	1	0	0	0	0
2	1	2	0	1	2	2	2	3	2	0	0	0	0	0	0	0	0	0	0	0	0	0	0	0	1	1	0	0	1	0	38	0	0	1	0	25	3	0	0	1	0	9.8	1	1	1	0	0	0	0
0	1	1	0	1	0	0	1	3	2	0	1	1	0	0	0	0	0	1	1	0	0	0	0	0	0	1	1	0	0	0	25	1	0	0	0	21	2	0	1	0	0	9.3	1	1	1	0	0	0	0
2	1	1	0	1	0	0	1	0	2	0	1	0	0	1	0	0	0	0	0	0	0	0	0	0	0	1	0	0	0	0	42	0	0	1	0	20	2	0	1	0	0	9.3	1	1	1	0	0	0	0
2	0	1	0	1	0	0	0	3	0	#NULL!	1	0	0	1	0	0	0	1	0	1	0	0	0	0	0	1	0	1	0	0	43	0	0	1	0	19	2	0	1	0	0	8.1	1	4	1	0	0	0	1
1	0	1	2	1	0	#NULL!	0	2	0	0	1	0	0	1	0	0	0	0	0	0	0	0	0	0	1	1	0	1	1	0	33	0	1	0	0	21	2	0	1	0	0	4.9	2	2	0	0	1	0	1
3	1	2	0	1	0	0	0	2	1	0	1	1	0	0	0	0	0	0	0	0	0	0	0	1	1	1	0	0	1	0	69	0	0	0	1	28	3	0	0	1	#NULL!	10.1	0	1	1	0	0	0	1
3	1	1	0	1	2	2	2	2	2	0	1	0	0	1	0	0	0	0	0	0	0	0	0	0	0	0	0	0	0	0	49	0	0	0	1	20	2	0	1	0	0	9.3	1	1	1	0	0	0	0
3	1	0	0	1	2	1	2	3	1	1	1	1	0	0	0	0	0	0	0	0	0	0	0	0	0	1	0	0	0	0	57	0	0	0	1	17	1	1	0	0	0	8.7	1	1	1	0	0	0	0
3	1	1	2	1	2	1	2	2	1	0	1	1	0	1	0	0	0	0	0	0	0	0	0	0	1	1	0	0	1	0	63	0	0	0	1	24	2	0	1	0	0	8.8	1	6	0	0	1	0	0
2	1	1	0	1	0	0	1	0	2	0	1	1	1	0	0	0	0	0	0	0	0	0	0	1	1	1	0	0	0	0	41	0	0	1	0	24	2	0	1	0	0	11.7	0	1	1	0	0	0	0
0	0	2	0	1	0	0	0	3	0	0	1	0	0	1	0	0	0	0	0	0	0	0	0	0	1	1	0	1	0	0	26	1	0	0	0	25	3	0	0	1	0	8	1	1	1	0	0	0	1
3	1	0	1	1	2	2	2	0	2	0	1	1	0	1	0	0	0	0	0	0	0	0	0	0	0	0	0	0	0	0	57	0	0	0	1	18	1	1	0	0	0	10.3	0	10	0	1	0	0	0
2	1	1	0	1	0	0	0	2	0	0	0	0	0	0	0	0	0	0	0	0	0	0	0	0	0	1	0	1	0	1	43	0	0	1	0	21	2	0	1	0	0	7	2	1	1	0	0	0	1
3	1	1	1	1	2	2	2	2	0	0	0	0	0	0	0	0	0	0	0	0	0	0	0	1	2	1	0	1	1	0	45	0	0	0	1	24	2	0	1	0	0	11	0	7	0	1	0	0	0
3	1	1	1	1	2	1	2	1	1	0	0	0	0	0	0	0	0	0	0	0	0	0	0	1	2	1	0	0	1	0	45	0	0	0	1	23	2	0	1	0	0	10.5	0	8	0	1	0	0	0
3	0	2	1	1	2	0	2	2	0	1	0	0	0	0	0	0	0	0	0	0	0	0	0	1	2	0	0	1	1	0	56	0	0	0	1	29	3	0	0	1	0	6.7	2	8	0	1	0	0	0
2	1	2	0	1	0	0	1	2	1	0	1	0	0	0	1	0	0	1	0	0	1	0	0	0	0	0	0	0	1	0	36	0	0	1	0	25	3	0	0	1	0	11.4	0	1	1	0	0	0	0
1	1	1	0	1	0	0	1	0	2	0	0	0	0	0	0	0	0	1	0	0	1	0	0	0	0	0	0	0	0	1	31	0	1	0	0	21	2	0	1	0	0	8.6	1	1	1	0	0	0	0
2	1	0	0	1	2	2	2	2	1	0	0	0	0	0	0	0	0	0	0	0	0	0	0	0	0	0	0	0	0	0	39	0	0	1	0	14	1	1	0	0	0	11.2	0	1	1	0	0	0	0
2	1	1	0	1	2	1	2	0	1	0	1	0	0	0	1	0	0	0	0	0	0	0	0	0	1	0	0	0	1	0	43	0	0	1	0	21	2	0	1	0	0	11.7	0	1	1	0	0	0	0
1	1	1	0	1	2	2	2	1	2	0	1	0	0	0	1	0	0	0	0	0	0	0	0	0	1	1	0	0	1	0	35	0	1	0	0	30	2	0	1	0	0	11.6	0	1	1	0	0	0	0
2	1	1	0	1	2	1	1	1	1	0	0	0	0	0	0	0	0	0	0	0	0	0	0	0	0	0	0	0	0	0	40	0	0	1	0	24	2	0	1	0	0	7.6	1	1	1	0	0	0	0
1	1	1	0	1	2	1	1	2	2	0	0	0	0	0	0	0	0	0	0	0	0	0	0	0	0	1	0	0	1	1	29	0	1	0	0	21	2	0	1	0	0	9.4	1	1	1	0	0	0	0
2	1	1	0	1	1	1	1	2	1	0	1	1	0	0	0	0	0	0	0	0	0	0	0	0	0	0	0	0	0	0	40	0	0	1	0	19	2	0	1	0	0	3.5	2	1	1	0	0	0	0
2	1	1	0	1	0	0	0	0	2	0	0	0	0	0	0	0	0	0	0	0	0	0	0	0	0	0	0	0	1	0	44	0	0	1	0	21	2	0	1	0	0	10.1	0	1	1	0	0	0	1
2	1	1	0	1	0	0	0	3	0	0	0	0	0	0	0	0	0	0	0	0	0	0	0	0	0	0	0	1	0	1	38	0	0	1	0	22	2	0	1	0	0	9.6	1	9	1	0	0	0	1
2	1	1	0	1	2	2	2	0	2	0	0	0	0	0	0	0	0	0	0	0	0	0	0	0	0	0	0	0	0	0	37	0	0	1	0	22	2	0	1	0	0	9.7	1	1	1	0	0	0	0
1	1	1	0	1	0	0	1	2	2	0	0	0	0	0	0	0	0	0	0	0	0	0	0	0	0	0	0	0	1	1	29	0	1	0	0	22	2	0	1	0	0	6.5	2	1	1	0	0	0	0
2	1	0	1	1	2	1	2	2	1	0	0	0	0	0	0	0	0	0	0	0	0	0	0	0	0	1	0	0	1	0	44	0	0	1	0	18	1	1	0	0	0	9	1	10	0	1	0	0	0
3	1	1	1	1	0	0	1	3	0	0	1	1	1	1	0	0	0	0	0	0	0	0	0	0	2	0	0	1	1	0	56	0	0	0	1	19	2	0	1	0	0	11.1	0	8	0	1	0	0	0
2	1	1	0	1	0	0	1	1	2	0	0	0	0	0	0	0	0	0	0	0	0	0	0	0	0	0	0	0	1	0	38	0	0	1	0	21	2	0	1	0	0	8.8	1	1	1	0	0	0	0
3	1	1	0	1	2	2	2	1	1	0	1	1	0	0	0	0	0	0	0	0	0	0	0	0	1	0	0	0	1	1	72	0	0	0	1	21	2	0	1	0	0	9.9	1	9	1	0	0	0	0
3	1	1	0	1	2	0	2	3	2	1	0	0	0	0	0	0	0	0	0	0	0	0	0	1	1	1	0	0	0	0	45	0	0	0	1	20	2	0	1	0	0	9.7	1	1	1	0	0	0	0
2	1	1	0	1	2	1	2	0	2	0	1	1	0	0	0	0	0	0	0	0	0	0	0	0	1	1	0	0	0	0	44	0	0	1	0	31	2	0	1	0	0	9.6	1	1	1	0	0	0	0
1	1	1	0	1	0	0	1	0	2	0	0	0	0	0	0	0	0	0	0	0	0	0	0	0	0	0	0	0	0	0	31	0	1	0	0	24	2	0	1	0	0	10.9	0	1	1	0	0	0	0
2	1	1	1	1	0	0	1	3	1	0	0	0	0	0	0	0	0	0	0	0	0	0	0	0	0	1	0	0	1	0	40	0	0	1	0	21	2	0	1	0	0	7.5	1	10	0	1	0	0	0
2	1	2	0	1	2	1	1	0	1	1	0	0	0	0	0	0	0	0	0	0	0	0	0	0	0	0	0	0	1	0	37	0	0	1	0	27	3	0	0	1	0	10.7	0	1	1	0	0	0	0
3	1	1	0	1	0	0	1	0	2	0	1	1	0	0	0	0	0	0	0	0	0	0	0	0	0	1	0	0	1	1	63	0	0	0	1	24	2	0	1	0	0	10.7	0	1	1	0	0	0	0
2	1	2	0	1	0	0	1	0	2	0	0	0	0	0	0	0	0	0	0	0	0	0	0	0	1	0	0	0	1	0	36	0	0	1	0	25	3	0	0	1	0	7.5	1	1	1	0	0	0	0
2	1	1	2	1	1	0	2	3	2	0	1	1	1	0	0	0	0	1	1	0	0	0	0	0	2	#NULL!	1	0	0	0	40	0	0	1	0	19	2	0	1	0	0	7.5	1	2	0	0	1	0	0
2	1	1	0	1	0	0	1	3	1	0	1	0	0	1	1	0	0	0	0	0	0	0	0	0	0	0	0	0	0	#NULL!	39	0	0	1	0	24	2	0	1	0	0	5.8	2	1	1	0	0	0	0
2	1	1	0	1	2	1	2	2	1	0	0	0	0	0	0	0	0	0	0	0	0	0	0	0	0	0	0	0	0	1	41	0	0	1	0	21	2	0	1	0	0	8.9	1	1	1	0	0	0	0
3	1	2	0	1	2	2	2	2	1	0	0	0	0	0	0	0	0	0	0	0	0	0	0	0	0	1	0	0	1	1	45	0	0	0	1	34	3	0	0	1	0	6.9	2	9	1	0	0	0	0
3	1	0	2	1	0	0	0	1	1	0	1	0	0	1	#NULL!	0	0	0	0	0	0	0	0	0	0	0	0	0	0	0	49	0	0	0	1	19	1	1	0	0	0	10.6	0	2	0	0	1	0	1
1	1	1	0	1	0	0	0	2	2	0	0	0	0	0	0	0	0	0	0	0	0	0	0	0	1	1	0	0	1	0	32	0	1	0	0	19	2	0	1	0	0	6.1	2	1	1	0	0	0	1
2	1	0	1	1	1	0	1	3	1	1	0	0	0	0	0	0	0	0	0	0	0	0	0	1	0	0	0	0	0	0	37	0	0	1	0	18	1	1	0	0	0	9.2	1	7	0	1	0	0	0
1	1	1	0	1	0	0	1	0	2	0	0	0	0	0	0	0	0	0	0	0	0	0	0	0	0	1	0	0	0	0	31	0	1	0	0	24	2	0	1	0	0	10.4	0	1	1	0	0	0	0
3	1	0	0	1	2	2	2	2	1	0	0	0	0	0	0	0	0	0	0	0	0	0	0	0	0	1	0	0	0	0	50	0	0	0	1	14	1	1	0	0	0	10.8	0	9	1	0	0	0	0
1	1	1	0	1	2	2	2	2	2	0	0	0	0	0	0	0	0	0	0	0	0	0	0	0	1	1	0	0	1	1	34	0	1	0	0	20	2	0	1	0	0	8.7	1	1	1	0	0	0	0
2	1	1	0	1	0	0	1	0	2	0	0	0	0	0	0	0	0	0	0	0	0	0	0	0	0	0	0	0	0	0	38	0	0	1	0	24	2	0	1	0	0	9.6	1	1	1	0	0	0	0
3	1	1	1	1	1	0	2	1	1	0	0	0	0	0	0	0	0	0	0	0	0	0	0	0	0	0	0	0	1	0	48	0	0	0	1	19	2	0	1	0	0	8.6	1	10	0	1	0	0	0
3	1	2	0	1	2	1	2	3	1	0	1	1	0	0	0	0	0	1	0	0	0	0	1	1	1	1	0	0	1	1	66	0	0	0	1	31	3	0	0	1	0	8.8	1	1	1	0	0	0	0
2	1	1	2	1	2	1	2	2	1	0	0	0	0	0	0	0	0	0	0	0	0	0	0	0	1	1	0	0	0	0	39	0	0	1	0	27	2	0	1	0	0	9.1	1	5	0	0	1	0	0
1	1	1	0	1	2	1	2	2	1	0	1	0	0	1	0	0	0	0	0	0	0	0	0	0	1	0	0	0	1	0	34	0	1	0	0	23	2	0	1	0	0	10	0	9	1	0	0	0	0
2	1	1	0	1	0	0	0	2	0	0	0	0	0	0	0	0	0	0	0	0	0	0	0	0	0	1	0	1	1	0	36	0	0	1	0	25	2	0	1	0	0	7.8	1	11	1	0	0	0	1
2	1	0	0	1	1	0	2	2	1	1	0	0	0	0	0	0	0	0	0	0	0	0	0	0	1	1	0	0	0	1	41	0	0	1	0	17	1	1	0	0	0	9.2	1	1	1	0	0	0	0
1	1	2	0	1	1	0	1	1	2	0	1	0	0	0	0	0	1	0	0	0	0	0	0	0	0	0	0	0	1	0	27	0	1	0	0	27	3	0	0	1	0	10.8	0	1	1	0	0	0	0
2	1	1	0	1	0	0	0	1	0	0	0	0	0	0	0	0	0	0	0	0	0	0	0	1	0	1	0	1	0	1	38	0	0	1	0	20	2	0	1	0	0	8	1	1	1	0	0	0	1
3	1	0	2	1	0	0	1	2	1	0	1	0	0	1	0	0	0	0	0	0	0	0	0	1	1	0	0	0	0	0	68	0	0	0	1	17	1	1	0	0	0	6.9	2	2	0	0	1	0	0
2	1	0	2	1	2	1	2	3	1	0	0	0	0	0	0	0	0	0	0	0	0	0	0	0	1	0	0	0	1	0	36	0	0	1	0	15	1	1	0	0	0	9.7	1	2	0	0	1	0	0
2	1	1	0	1	2	2	2	3	1	0	0	0	0	0	0	0	0	0	0	0	0	0	0	0	1	0	0	0	0	1	43	0	0	1	0	21	2	0	1	0	0	10.8	0	9	1	0	0	0	0
2	1	0	1	1	2	1	2	0	1	1	1	0	0	0	0	0	1	0	0	0	0	0	0	0	0	1	0	0	1	0	36	0	0	1	0	19	1	1	0	0	0	9.6	1	7	0	1	0	0	0
3	1	1	0	1	2	1	2	2	1	0	0	0	0	0	0	0	0	0	0	0	0	0	0	0	0	1	0	0	1	0	47	0	0	0	1	21	2	0	1	0	0	9.2	1	1	1	0	0	0	0
2	1	1	0	1	1	0	1	2	1	0	1	1	0	0	0	0	0	0	0	0	0	0	0	0	0	0	0	0	1	0	39	0	0	1	0	22	2	0	1	0	0	10.4	0	1	1	0	0	0	0
3	1	0	0	1	1	1	2	0	2	0	0	0	0	0	0	0	0	0	0	0	0	0	0	1	0	1	0	0	0	0	49	0	0	0	1	17	1	1	0	0	0	9.6	1	1	1	0	0	0	0
2	1	0	0	1	2	2	2	2	2	0	0	0	0	0	0	0	0	1	0	0	0	1	0	0	1	1	0	0	1	0	43	0	0	1	0	15	1	1	0	0	0	10.8	0	1	1	0	0	0	0
3	1	0	0	1	2	1	2	0	2	0	0	0	0	0	0	0	0	0	0	0	0	1	0	0	0	1	0	0	0	1	75	0	0	0	1	16	1	1	0	0	0	9.2	1	1	1	0	0	0	0
2	1	0	1	1	2	2	2	2	1	0	0	0	0	0	0	0	0	0	0	0	0	0	0	0	1	1	0	0	0	0	40	0	0	1	0	18	1	1	0	0	0	9.1	1	7	0	1	0	0	0
2	1	0	1	1	1	0	1	2	0	1	0	0	0	0	0	0	0	0	0	0	0	0	0	1	1	1	0	1	1	0	41	0	0	1	0	22	1	1	0	0	0	7.2	1	7	0	1	0	0	0
2	1	1	0	1	1	0	1	0	2	0	1	0	0	0	0	1	0	0	0	0	0	0	0	0	2	1	0	0	1	0	36	0	0	1	0	20	2	0	1	0	0	11	0	1	1	0	0	0	0
3	1	0	#NULL!	0	#NULL!	#NULL!	0	2	1	#NULL!	1	1	0	1	0	0	0	0	0	0	0	0	0	0	1	1	0	0	0	1	46	0	0	0	1	17	1	1	0	0	0	4	2	#NULL!	#NULL!	#NULL!	#NULL!	#NULL!	1
2	1	1	0	1	2	2	2	1	1	0	0	0	0	0	0	0	0	0	0	0	0	0	0	0	1	0	0	0	1	0	39	0	0	1	0	21	2	0	1	0	0	9.5	1	9	1	0	0	0	0
2	0	1	#NULL!	0	#NULL!	#NULL!	0	3	0	0	0	0	0	0	0	0	0	0	0	0	0	0	0	0	0	1	0	1	1	0	36	0	0	1	0	23	2	0	1	0	0	8.9	1	#NULL!	#NULL!	#NULL!	#NULL!	#NULL!	1
0	1	1	#NULL!	0	#NULL!	#NULL!	2	1	0	0	0	0	0	0	0	0	0	0	0	0	0	0	0	1	0	1	0	1	0	1	19	1	0	0	0	21	2	0	1	0	0	8.7	1	#NULL!	#NULL!	#NULL!	#NULL!	#NULL!	0
2	1	1	0	1	0	1	0	2	2	0	0	0	0	0	0	0	0	0	0	0	0	0	0	1	0	1	0	0	1	0	36	0	0	1	0	20	2	0	1	0	0	4.9	2	1	1	0	0	0	1
2	0	0	2	1	0	0	0	3	0	#NULL!	1	0	0	1	0	0	0	1	0	0	1	0	0	1	1	0	0	1	0	0	39	0	0	1	0	14	1	1	0	0	0	11.7	0	2	0	0	1	0	1
3	1	1	0	1	2	1	2	3	2	0	1	1	0	0	0	0	0	0	0	0	0	0	0	0	0	0	0	0	1	0	47	0	0	0	1	24	2	0	1	0	0	9.7	1	1	1	0	0	0	0
0	1	0	0	1	2	1	0	3	1	0	0	0	0	0	0	0	0	0	0	0	0	0	0	1	1	1	0	0	0	0	23	1	0	0	0	18	1	1	0	0	0	10.2	0	1	1	0	0	0	1
2	1	0	0	1	2	2	2	2	0	1	1	0	0	0	1	0	0	1	0	0	0	0	1	0	1	1	0	1	0	1	41	0	0	1	0	17	1	1	0	0	0	9.9	1	1	1	0	0	0	0
3	1	0	0	1	2	1	2	2	1	0	1	0	0	1	1	0	0	1	0	0	0	0	1	0	0	0	0	0	0	1	49	0	0	0	1	16	1	1	0	0	0	7.9	1	1	1	0	0	0	0
1	1	1	0	1	0	0	0	2	1	0	0	0	0	0	0	0	0	0	0	0	0	0	0	0	0	0	0	0	0	0	29	0	1	0	0	19	2	0	1	0	0	7.7	1	1	1	0	0	0	1
1	1	1	0	1	0	0	0	1	1	0	0	0	0	0	0	0	0	0	0	0	0	0	0	1	0	0	0	0	0	1	34	0	1	0	0	24	2	0	1	0	0	10.9	0	11	1	0	0	0	1
3	1	2	0	1	1	1	1	3	2	1	0	0	0	0	0	0	0	0	0	0	0	0	0	0	0	1	0	0	1	0	43	0	0	0	1	36	3	0	0	1	0	9.4	1	1	1	0	0	0	0
3	0	0	0	1	0	0	0	3	0	#NULL!	1	0	0	0	1	0	0	0	0	0	0	0	0	0	1	1	0	1	0	1	53	0	0	0	1	15	1	1	0	0	0	6.4	2	11	1	0	0	0	1
2	1	1	1	1	1	1	2	0	1	0	1	1	0	0	0	1	0	0	0	0	0	0	0	0	1	1	0	0	1	0	41	0	0	1	0	20.7	2	0	1	0	0	5.8	2	10	0	1	0	0	0
3	1	2	1	1	1	0	2	1	1	0	1	0	0	0	1	0	0	0	0	0	0	0	0	0	0	1	0	0	0	1	46	0	0	0	1	33	3	0	0	1	0	76	1	7	0	1	0	0	0
2	1	1	0	1	2	1	2	1	2	0	1	1	0	0	1	0	0	0	0	0	0	0	0	0	0	0	0	0	1	0	39	0	0	1	0	20	2	0	1	0	0	10.5	0	1	1	0	0	0	0
3	1	0	0	1	2	2	2	3	0	0	1	1	1	0	0	0	0	0	0	0	0	0	0	0	1	1	0	1	0	0	49	0	0	0	1	15	1	1	0	0	0	10.2	0	11	1	0	0	0	0
0	1	0	0	1	1	1	2	3	0	1	1	1	0	0	0	0	0	0	0	0	0	0	0	0	0	1	0	1	0	0	18	1	0	0	0	18	1	1	0	0	0	8.3	1	1	1	0	0	0	0
2	1	2	0	1	2	2	2	2	2	0	0	0	0	0	0	0	0	0	0	0	0	0	0	0	1	1	0	0	0	0	44	0	0	1	0	37	3	0	0	1	0	11.8	0	1	1	0	0	0	0
1	1	1	0	1	0	#NULL!	0	2	1	0	1	0	0	0	1	0	0	1	0	0	0	0	1	0	1	0	0	0	0	0	33	0	1	0	0	22	2	0	1	0	0	9.1	1	1	1	0	0	0	1
2	1	2	0	1	2	2	2	0	2	0	1	1	0	0	0	0	0	0	0	0	0	0	0	0	0	1	0	0	1	1	38	0	0	1	0	27	3	0	0	1	0	10.3	0	1	1	0	0	0	0
2	1	1	1	1	2	1	2	3	0	0	1	0	0	1	0	0	0	0	0	0	0	0	0	1	0	1	0	1	0	1	36	0	0	1	0	21	2	0	1	0	0	9.1	1	7	0	1	0	0	0
3	1	1	0	1	1	1	2	3	2	0	1	1	0	0	0	0	0	0	0	0	0	0	0	0	1	1	0	0	1	0	66	0	0	0	1	19	2	0	1	0	0	9.1	1	1	1	0	0	0	0
2	1	1	0	1	1	1	2	1	0	0	0	0	0	0	0	0	0	0	0	0	0	0	0	0	0	1	0	1	0	0	41	0	0	1	0	21	2	0	1	0	0	11.6	0	1	1	0	0	0	0
2	1	3	0	1	1	1	2	0	2	0	0	0	0	0	0	0	0	0	0	0	0	0	0	0	0	0	0	0	1	0	37	0	0	1	0	30	4	0	0	0	1	8.8	1	1	1	0	0	0	0
2	1	0	0	1	1	#NULL!	2	3	1	0	1	1	0	0	0	0	0	0	0	0	0	0	0	0	0	1	0	1	1	0	39	0	0	1	0	18	1	1	0	0	0	5.2	2	9	1	0	0	0	0
3	1	0	0	1	0	0	1	2	2	0	1	1	0	1	0	0	0	0	0	0	0	0	0	1	0	1	0	0	1	0	64	0	0	0	1	18	1	1	0	0	0	6.9	2	1	1	0	0	0	0
3	1	1	0	1	0	0	0	0	2	0	0	0	0	0	0	0	0	0	0	0	0	0	0	1	1	1	0	0	0	0	51	0	0	0	1	20	2	0	1	0	0	8	1	1	1	0	0	0	1
3	1	1	2	1	2	1	2	2	1	0	0	0	0	0	0	0	0	0	0	0	0	0	0	1	1	0	0	0	0	0	61	0	0	0	1	19	2	0	1	0	0	9.8	1	6	0	0	1	0	0
3	1	3	2	1	2	2	2	2	2	0	1	1	0	1	0	0	0	0	0	0	0	0	0	1	1	1	0	0	1	0	54	0	0	0	1	40	4	0	0	0	1	11.7	0	2	0	0	1	0	0
2	1	1	0	1	2	2	2	0	1	0	1	0	0	0	1	0	0	1	0	0	0	0	1	0	1	0	0	0	1	0	39	0	0	1	0	24	2	0	1	0	0	10.7	0	9	1	0	0	0	0
2	1	1	0	1	1	1	2	0	2	0	1	0	0	1	0	0	0	0	0	0	0	0	0	0	0	1	0	0	1	0	37	0	0	1	0	24	2	0	1	0	0	7.8	1	1	1	0	0	0	0
2	1	3	0	1	2	1	1	1	2	0	1	1	0	0	0	0	0	0	0	0	0	0	0	0	0	1	0	0	0	1	41	0	0	1	0	30	4	0	0	0	1	8.9	1	1	1	0	0	0	0
1	1	1	0	1	2	1	1	3	2	0	0	0	0	0	0	0	0	1	0	0	1	0	0	0	0	0	0	0	0	1	32	0	1	0	0	19	2	0	1	0	0	9.8	1	1	1	0	0	0	0
3	0	1	0	1	0	0	1	1	1	0	1	1	0	1	0	0	0	0	0	0	0	0	0	0	0	1	0	0	1	0	49	0	0	0	1	21	2	0	1	0	0	7.5	1	1	1	0	0	0	0
1	1	1	0	1	0	0	0	0	1	0	0	0	0	0	0	0	0	0	0	0	0	0	0	0	1	0	0	0	1	0	30	0	1	0	0	22	2	0	1	0	0	10.4	0	1	1	0	0	0	1
3	1	1	0	1	2	2	0	0	1	0	1	1	0	0	0	0	0	1	0	0	0	1	0	1	0	0	0	0	0	0	49	0	0	0	1	24	2	0	1	0	0	11.4	0	1	1	0	0	0	1
3	0	2	0	1	2	2	2	2	0	0	1	1	0	0	0	0	0	0	0	0	0	0	0	0	1	0	0	1	1	0	57	0	0	0	1	28	3	0	0	1	0	8.3	1	1	1	0	0	0	0
3	0	0	0	1	1	1	2	2	2	0	1	1	0	1	0	0	0	0	0	0	0	0	0	1	0	1	0	0	1	0	81	0	0	0	1	16	1	1	0	0	0	7	1	1	1	0	0	0	0
3	1	1	0	1	0	0	1	0	1	0	1	0	0	0	1	0	0	1	0	0	0	0	1	0	2	1	0	0	1	0	45	0	0	0	1	24	2	0	1	0	0	7.1	2	1	1	0	0	0	0
0	1	1	0	1	0	0	0	0	2	0	0	0	0	0	0	0	0	0	0	0	0	0	0	0	0	1	0	0	1	0	24	1	0	0	0	19	2	0	1	0	0	10.2	0	1	1	0	0	0	1
3	1	0	3	1	0	0	0	3	0	0	0	0	0	0	0	0	0	1	0	0	0	1	0	1	0	1	0	1	1	0	65	0	0	0	1	17	1	1	0	0	0	11.8	0	11	0	0	0	1	1
2	1	2	0	1	2	2	0	1	2	0	0	0	0	0	0	0	0	0	0	0	0	0	0	0	1	0	0	0	1	1	40	0	0	1	0	27	3	0	0	1	0	11.1	0	1	1	0	0	0	1
3	1	1	0	1	2	2	2	3	2	0	0	0	0	0	0	0	0	0	0	0	0	0	0	0	0	0	0	0	0	0	45	0	0	0	1	20	2	0	1	0	0	7.6	1	1	1	0	0	0	0
2	1	2	0	1	2	2	2	2	2	0	0	0	0	0	0	0	0	0	0	0	0	0	0	0	0	0	0	0	0	0	38	0	0	1	0	27	3	0	0	1	0	10.2	0	9	1	0	0	0	0
2	1	2	2	1	2	1	2	0	2	0	0	0	0	0	0	0	0	0	0	0	0	0	0	0	0	1	0	0	0	0	38	0	0	1	0	28	3	0	0	1	0	11.5	0	2	0	0	1	0	0
2	1	1	0	1	0	0	0	3	0	0	1	0	0	0	1	0	0	1	0	0	0	0	1	0	1	1	0	1	0	0	43	0	0	1	0	23	2	0	1	0	0	5.4	2	9	1	0	0	0	1
2	1	#NULL!	3	1	0	0	0	0	0	#NULL!	1	0	0	1	0	0	0	1	0	0	1	0	0	0	0	1	0	1	1	0	42	0	0	1	0	#NULL!	#NULL!	#NULL!	#NULL!	#NULL!	#NULL!	5.7	2	11	0	0	0	1	1
2	1	1	0	1	1	1	1	2	2	1	1	1	0	0	0	0	0	0	0	0	0	0	0	0	0	0	0	0	1	0	42	0	0	1	0	19	2	0	1	0	0	7.8	1	1	1	0	0	0	0
3	1	1	2	1	2	2	2	2	1	0	1	1	0	0	0	0	0	0	0	0	0	0	0	0	0	0	0	0	0	0	49	0	0	0	1	20	2	0	1	0	0	5.9	2	6	0	0	1	0	0
3	1	3	0	1	2	1	1	0	2	0	1	1	0	1	0	0	0	0	0	0	0	0	0	0	0	1	0	0	1	0	45	0	0	0	1	34	4	0	0	0	1	6.9	2	1	1	0	0	0	0
1	1	2	0	1	0	0	1	0	2	0	1	1	0	0	0	0	0	0	0	0	0	0	0	0	0	1	0	0	1	0	28	0	1	0	0	29	3	0	0	1	0	11.7	0	1	1	0	0	0	0
3	1	2	0	1	0	0	0	1	1	0	1	1	0	1	0	0	0	0	0	0	0	0	0	0	0	1	0	0	0	0	46	0	0	0	1	26	3	0	0	1	0	7.1	1	1	1	0	0	0	1
1	1	#NULL!	0	1	1	0	2	2	0	1	1	1	0	0	0	0	0	0	0	0	0	0	0	0	0	1	0	1	0	0	29	0	1	0	0	#NULL!	#NULL!	#NULL!	#NULL!	#NULL!	#NULL!	7.4	1	1	1	0	0	0	0
2	1	3	3	1	0	#NULL!	0	0	1	#NULL!	0	0	0	0	0	0	0	0	0	0	0	0	0	0	2	0	0	0	1	0	38	0	0	1	0	45	4	0	0	0	1	8.7	1	11	0	0	0	1	1
2	1	0	0	1	1	1	2	3	0	1	0	0	0	0	0	0	0	0	0	0	0	0	0	0	1	1	0	1	1	0	44	0	0	1	0	16	1	1	0	0	0	10.2	0	1	1	0	0	0	0
3	1	2	3	1	0	0	1	3	0	0	1	0	0	0	1	0	0	1	0	0	0	0	1	0	1	1	0	1	1	0	47	0	0	0	1	26	3	0	0	1	0	8.8	1	11	0	0	0	1	0
3	1	1	0	1	0	0	1	1	2	0	1	0	0	0	1	0	0	1	0	0	0	0	1	0	0	0	0	0	1	0	51	0	0	0	1	22	2	0	1	0	0	10.2	0	1	1	0	0	0	0
2	1	1	0	1	0	0	0	2	1	0	0	0	0	0	0	0	0	0	0	0	0	0	0	0	0	1	0	0	1	1	37	0	0	1	0	20	2	0	1	0	0	6.2	2	1	1	0	0	0	1
3	1	1	#NULL!	0	#NULL!	#NULL!	0	0	0	0	0	0	0	0	0	0	0	0	0	0	0	0	0	0	0	1	0	1	0	0	49	0	0	0	1	23	2	0	1	0	0	9.7	1	#NULL!	#NULL!	#NULL!	#NULL!	#NULL!	1
2	0	#NULL!	0	1	0	0	0	3	0	#NULL!	1	1	0	1	0	0	0	0	0	0	0	0	0	0	0	1	0	1	1	0	40	0	0	1	0	#NULL!	#NULL!	#NULL!	#NULL!	#NULL!	#NULL!	5.4	2	1	1	0	0	0	1
3	1	1	0	1	1	0	2	1	0	1	1	1	0	0	0	0	0	0	0	0	0	0	0	0	0	1	0	1	1	0	45	0	0	0	1	21	2	0	1	0	0	9.2	1	1	1	0	0	0	0
2	1	#NULL!	0	1	0	0	0	0	1	0	1	1	1	0	0	0	0	0	0	0	0	0	0	0	0	0	0	0	0	1	41	0	0	1	0	#NULL!	#NULL!	#NULL!	#NULL!	#NULL!	#NULL!	9.7	1	1	1	0	0	0	1
0	1	0	0	1	2	1	2	2	2	0	0	0	0	0	0	0	0	0	0	0	0	0	0	0	0	0	0	0	1	0	18	1	0	0	0	18	1	1	0	0	0	10.5	0	1	1	0	0	0	0
3	1	1	3	1	2	1	2	3	1	0	1	1	0	0	0	0	0	0	0	0	0	0	0	0	0	1	0	0	0	1	50	0	0	0	1	21	2	0	1	0	0	8.5	1	11	0	0	0	1	0
2	1	1	0	1	2	1	1	2	2	0	1	0	0	0	1	0	1	1	0	0	0	0	1	0	0	1	0	0	0	0	44	0	0	1	0	21	2	0	1	0	0	9.8	1	1	1	0	0	0	0
1	1	0	0	1	0	0	1	3	0	0	1	0	0	0	0	0	1	0	0	0	0	0	0	0	0	0	0	1	1	0	33	0	1	0	0	17	1	1	0	0	0	9.2	1	1	1	0	0	0	0
1	0	0	3	1	0	0	0	2	0	#NULL!	0	0	0	0	0	0	0	0	0	0	0	0	0	1	1	1	0	1	1	1	31	0	1	0	0	15	1	1	0	0	0	8.6	1	11	0	0	0	1	1
3	0	0	0	1	1	#NULL!	2	3	0	#NULL!	0	0	0	0	0	0	0	0	0	0	0	0	0	0	1	0	0	1	0	0	47	0	0	0	1	17	1	1	0	0	0	8.3	1	1	1	0	0	0	0
1	1	1	0	1	0	0	0	2	2	0	1	0	0	0	1	0	0	1	0	1	0	0	1	0	0	0	0	0	1	0	30	0	1	0	0	24	2	0	1	0	0	8.2	1	1	1	0	0	0	1
1	1	0	3	1	0	0	1	0	2	0	1	1	0	0	0	0	0	0	0	0	0	0	0	0	0	1	0	0	0	0	31	0	1	0	0	18	1	1	0	0	0	10.7	0	11	0	0	0	1	0
2	1	3	0	1	0	0	1	0	0	0	1	1	1	0	0	0	0	0	0	0	0	0	0	0	0	0	0	1	0	0	37	0	0	1	0	31	4	0	0	0	1	11.2	0	1	1	0	0	0	0
1	1	1	0	1	0	0	0	2	2	0	0	0	0	0	0	0	0	1	0	0	1	0	0	0	0	0	0	0	0	1	35	0	1	0	0	19	2	0	1	0	0	6.3	2	1	1	0	0	0	1
3	1	2	0	1	0	0	0	2	0	0	0	0	0	0	0	0	0	1	0	0	1	0	0	0	0	1	0	1	1	0	50	0	0	0	1	27	3	0	0	1	0	7.1	1	1	1	0	0	0	1
2	1	2	1	1	2	2	2	2	2	0	0	0	0	0	0	0	0	0	0	0	0	0	0	0	1	1	0	0	0	0	40	0	0	1	0	30	3	0	0	1	0	11.5	0	10	0	1	0	0	0
2	1	2	1	1	2	2	2	1	1	0	0	0	0	0	0	0	0	0	0	0	0	0	0	1	1	0	0	0	1	0	41	0	0	1	0	26	3	0	0	1	0	10.9	0	8	0	1	0	0	0
1	1	3	0	1	2	1	2	0	1	0	1	0	0	0	1	0	0	0	0	0	0	0	0	0	0	1	0	0	1	1	35	0	1	0	0	32	4	0	0	0	1	9.1	1	1	1	0	0	0	0
2	1	1	3	1	1	0	1	1	1	0	0	1	0	0	0	0	0	1	0	1	0	0	0	0	0	0	0	0	1	0	39	0	0	1	0	22	2	0	1	0	0	10.8	0	11	0	0	0	1	0
3	1	1	#NULL!	0	#NULL!	#NULL!	0	3	0	0	0	0	0	0	0	0	0	0	0	0	0	0	0	0	1	1	0	1	0	0	57	0	0	0	1	21	2	0	1	0	0	7.6	1	#NULL!	#NULL!	#NULL!	#NULL!	#NULL!	1
3	0	1	#NULL!	0	#NULL!	#NULL!	0	2	2	#NULL!	0	0	0	0	0	0	0	1	0	0	0	1	0	1	1	0	0	0	0	0	51	0	0	0	1	20	2	0	1	0	0	7.9	1	#NULL!	#NULL!	#NULL!	#NULL!	#NULL!	1
3	0	1	3	1	0	0	0	0	1	#NULL!	1	1	1	1	0	0	0	1	0	1	0	0	0	0	1	1	0	0	1	0	67	0	0	0	1	26	2	0	1	0	0	8.7	1	11	0	0	0	1	1
1	1	2	0	1	1	#NULL!	1	3	2	0	1	1	0	0	0	0	0	0	0	0	0	0	0	0	2	1	0	0	0	0	33	0	1	0	0	28	3	0	0	1	#NULL!	9.7	1	1	1	0	0	0	0
0	1	1	0	1	1	#NULL!	2	3	2	1	0	0	0	0	0	0	0	1	0	0	0	1	0	0	0	0	0	0	0	1	18	1	0	0	0	17	2	0	1	0	0	5.6	2	1	1	0	0	0	0
2	1	1	0	1	2	1	2	2	2	0	0	0	0	0	0	0	0	1	0	0	0	1	0	0	0	0	0	0	0	0	44	0	0	1	0	25	2	0	1	0	0	11.8	0	1	1	0	0	0	0
2	1	1	0	1	2	2	0	2	2	0	0	0	0	0	0	0	0	0	0	0	0	0	0	0	0	1	0	0	1	1	40	0	0	1	0	19	2	0	1	0	0	11.7	0	1	1	0	0	0	1
2	1	1	3	1	2	1	2	2	2	0	1	1	0	0	0	0	0	0	0	0	0	0	0	0	0	1	0	0	1	1	38	0	0	1	0	22	2	0	1	0	0	10	0	11	0	0	0	1	0
3	1	0	0	1	2	1	2	3	1	1	0	0	0	0	0	0	0	0	0	0	0	0	0	1	1	0	0	0	1	1	51	0	0	0	1	17	1	1	0	0	0	10.5	0	1	1	0	0	0	0
3	1	0	3	1	1	1	1	0	2	0	1	1	0	0	0	0	0	0	0	0	0	0	0	0	0	1	0	0	0	0	45	0	0	0	1	17	1	1	0	0	0	8.8	1	11	0	0	0	1	0
3	1	1	3	1	1	#NULL!	2	0	2	0	1	1	1	0	0	0	0	0	0	0	0	0	0	0	0	0	0	0	0	0	45	0	0	0	1	25	2	0	1	0	0	10.5	0	11	0	0	0	1	0
1	1	2	0	1	1	0	2	0	2	0	0	0	0	0	0	0	0	1	0	0	1	0	0	0	1	1	0	0	0	0	31	0	1	0	0	26	3	0	0	1	0	10.6	0	1	1	0	0	0	0
0	0	#NULL!	2	1	1	0	2	3	2	#NULL!	1	0	0	0	1	0	0	1	0	0	0	0	1	0	1	0	0	0	1	0	18	1	0	0	0	#NULL!	#NULL!	#NULL!	#NULL!	#NULL!	#NULL!	#NULL!	#NULL!	5	0	0	1	0	0
2	1	3	0	1	1	0	1	2	2	0	0	0	0	0	0	0	0	0	0	0	0	0	0	0	0	0	0	0	0	1	40	0	0	1	0	33	4	0	0	0	1	5.8	2	1	1	0	0	0	0
3	0	1	3	1	0	0	0	1	0	0	0	0	0	0	0	0	0	0	0	0	0	0	0	0	0	1	0	1	1	0	67	0	0	0	1	20	2	0	1	0	0	9.2	1	11	0	0	0	1	1
0	1	1	0	1	0	0	0	2	2	#NULL!	0	0	0	0	0	0	0	0	0	0	0	0	0	0	0	1	0	0	0	1	20	1	0	0	0	24	2	0	1	0	0	7.2	1	1	1	0	0	0	1
1	1	1	0	1	0	0	0	0	2	0	0	0	0	0	0	0	0	0	0	0	0	0	0	0	0	1	0	0	0	1	29	0	1	0	0	25	2	0	1	0	0	11	0	1	1	0	0	0	1
2	1	1	#NULL!	0	#NULL!	#NULL!	0	2	1	0	0	0	0	0	0	0	0	1	0	1	0	0	0	0	0	1	0	0	0	0	37	0	0	1	0	20	2	0	1	0	0	6.2	2	#NULL!	#NULL!	#NULL!	#NULL!	#NULL!	1
0	1	2	0	1	1	#NULL!	2	0	2	0	0	0	0	0	0	0	0	0	0	0	0	0	0	0	0	0	0	0	1	1	26	1	0	0	0	27	3	0	0	1	0	10.2	0	1	1	0	0	0	0
2	0	0	1	1	2	1	2	3	2	0	0	0	0	0	0	0	0	0	0	0	0	0	0	1	2	0	0	0	0	0	42	0	0	1	0	18	1	1	0	0	0	10.4	0	7	0	1	0	0	0
3	1	0	0	1	2	1	1	2	1	0	0	0	0	0	0	0	0	1	0	0	1	0	0	0	0	1	0	0	0	1	65	0	0	0	1	17	1	1	0	0	0	11	0	1	1	0	0	0	0
2	1	1	3	1	2	2	2	1	2	0	0	0	0	0	0	0	0	0	0	0	0	0	0	0	1	1	0	0	0	0	41	0	0	1	0	22	2	0	1	0	0	10.8	0	11	0	0	0	1	0
2	1	1	1	1	1	#NULL!	2	0	2	0	1	0	0	1	0	0	0	0	0	0	0	0	0	0	0	0	0	0	1	0	44	0	0	1	0	19	2	0	1	0	0	10.1	0	10	0	1	0	0	0
2	1	1	0	1	2	1	2	1	1	0	0	0	0	0	0	0	0	1	0	1	0	0	0	0	0	1	0	0	0	1	41	0	0	1	0	20	2	0	1	0	0	9.3	1	1	1	0	0	0	0
3	1	2	0	1	2	1	2	0	2	0	0	0	0	0	0	0	0	1	0	1	0	0	0	0	1	0	0	0	1	0	46	0	0	0	1	25	3	0	0	1	0	11.6	0	1	1	0	0	0	0
1	1	2	0	1	2	1	2	2	2	0	0	0	0	0	0	0	0	0	0	0	0	0	0	0	1	1	0	0	1	0	35	0	1	0	0	25	3	0	0	1	0	10.5	0	1	1	0	0	0	0
3	1	1	3	1	0	0	0	1	1	#NULL!	0	0	0	0	0	0	0	0	0	0	0	0	0	0	0	0	0	0	0	1	62	0	0	0	1	21	2	0	1	0	0	9.4	1	11	0	0	0	1	1
2	0	0	0	1	0	#NULL!	0	2	0	#NULL!	0	0	0	0	0	0	0	0	0	0	0	0	0	0	1	1	0	1	1	0	37	0	0	1	0	16	1	1	0	0	0	9.3	1	1	1	0	0	0	1
2	1	1	3	1	1	1	2	1	2	0	0	0	0	0	0	0	0	0	0	0	0	0	0	0	1	1	0	0	0	0	37	0	0	1	0	24	2	0	1	0	0	9.9	1	11	0	0	0	1	0
3	1	1	3	1	1	1	1	1	2	0	0	0	0	0	0	0	0	1	0	1	0	0	0	0	1	1	0	0	0	0	50	0	0	0	1	24	2	0	1	0	0	10.1	0	11	0	0	0	1	0
2	1	0	0	1	1	0	1	0	1	1	0	0	0	0	0	0	0	0	0	0	0	0	0	1	1	0	0	0	0	1	40	0	0	1	0	14	1	1	0	0	0	9.2	1	1	1	0	0	0	0
1	1	2	3	1	1	0	1	0	2	0	0	0	0	0	0	0	0	1	0	0	1	0	0	0	0	1	0	0	0	1	35	0	1	0	0	27	3	0	0	1	0	9.3	1	11	0	0	0	1	0
1	0	0	0	1	0	#NULL!	0	0	0	1	0	0	0	0	0	0	0	0	0	0	0	0	0	0	0	1	0	1	0	0	34	0	1	0	0	16	1	1	0	0	0	10.7	0	1	1	0	0	0	1
3	0	2	3	1	0	#NULL!	0	0	0	#NULL!	0	0	0	0	0	0	0	0	0	0	0	0	0	0	1	1	0	1	1	0	61	0	0	0	1	26	3	0	0	1	0	10.7	0	11	0	0	0	1	1
2	1	1	0	1	1	1	1	1	2	0	0	0	0	0	0	0	0	0	0	0	0	0	0	0	1	1	0	0	1	1	40	0	0	1	0	24	2	0	1	0	0	11.9	0	1	1	0	0	0	0
1	1	0	3	1	0	0	1	0	2	0	0	0	0	0	0	0	0	0	0	0	0	0	0	1	1	1	0	0	0	0	34	0	1	0	0	18	1	1	0	0	0	8.1	1	11	0	0	0	1	0
3	1	1	3	1	1	#NULL!	1	1	2	0	0	0	0	0	0	0	0	0	0	0	0	0	0	0	1	1	0	0	0	0	45	0	0	0	1	21	2	0	1	0	0	8.2	1	11	0	0	0	1	0
3	1	0	3	1	2	2	2	0	2	0	0	0	0	0	0	0	0	0	0	0	0	0	0	0	0	1	0	0	0	1	66	0	0	0	1	17	1	1	0	0	0	10.2	0	11	0	0	0	1	0
2	1	1	0	1	2	2	2	2	2	1	0	0	0	0	0	0	0	0	0	0	0	0	0	0	0	1	0	0	0	1	37	0	0	1	0	21	2	0	1	0	0	10.2	0	9	1	0	0	0	0
0	1	1	0	1	2	2	2	2	2	0	1	0	0	1	0	0	0	0	0	0	0	0	0	0	1	0	0	0	1	0	20	1	0	0	0	19	2	0	1	0	0	10.8	0	1	1	0	0	0	0
3	1	3	3	1	1	1	2	3	1	0	1	1	0	0	0	0	0	0	0	0	0	0	0	0	0	1	0	0	1	0	53	0	0	0	1	34	4	0	0	0	1	6.2	2	11	0	0	0	1	0
0	1	1	3	1	2	1	1	2	1	0	1	1	0	0	0	0	0	0	0	0	0	0	0	0	0	1	0	0	1	0	23	1	0	0	0	21	2	0	1	0	0	10.3	0	11	0	0	0	1	0
2	1	2	3	1	2	1	2	0	2	1	1	1	0	0	0	0	0	0	0	0	0	0	0	0	1	1	0	0	0	0	39	0	0	1	0	28	3	0	0	1	0	10.6	0	11	0	0	0	1	0
3	0	0	0	1	1	0	1	1	0	1	1	1	0	1	1	0	0	0	0	0	0	0	0	0	1	0	0	1	1	0	79	0	0	0	1	18	1	1	0	0	0	10.6	0	9	1	0	0	0	0
2	1	1	0	1	1	0	1	2	2	1	0	0	0	0	0	0	0	0	0	0	0	0	0	0	1	1	0	0	0	0	44	0	0	1	0	23	2	0	1	0	0	11.6	0	9	1	0	0	0	0
1	1	3	0	1	1	0	1	2	2	0	0	0	0	0	0	0	0	1	1	0	0	0	0	0	0	0	1	0	0	0	33	0	1	0	0	32	4	0	0	0	1	11.5	0	1	1	0	0	0	0
3	0	1	0	1	1	0	0	2	0	#NULL!	0	0	0	0	0	0	0	0	0	0	0	0	0	0	1	1	0	1	0	0	57	0	0	0	1	22	2	0	1	0	0	9.2	1	1	1	0	0	0	1
3	1	1	3	1	1	0	1	2	2	0	1	0	0	0	0	0	1	1	1	0	0	0	0	0	0	1	1	0	1	0	45	0	0	0	1	22	2	0	1	0	0	7.1	2	11	0	0	0	1	0
1	1	2	0	1	2	2	1	2	2	0	1	0	0	0	0	0	1	0	0	0	0	0	0	0	0	1	0	0	0	1	34	0	1	0	0	27	3	0	0	1	0	10.5	0	1	1	0	0	0	0
1	1	2	3	1	1	#NULL!	1	2	1	0	1	1	0	0	0	0	0	0	0	0	0	0	0	1	1	0	0	0	0	0	27	0	1	0	0	28	3	0	0	1	0	9.3	1	11	0	0	0	1	0
1	1	0	0	1	1	0	1	0	2	0	0	0	0	0	0	0	0	0	0	0	0	0	0	0	0	0	0	0	0	1	31	0	1	0	0	18	1	1	0	0	0	11.5	0	1	1	0	0	0	0
3	1	2	3	1	1	0	1	2	2	0	0	0	0	0	0	0	0	0	0	0	0	0	0	0	0	0	0	0	1	1	47	0	0	0	1	29	3	0	0	1	0	6.1	2	11	0	0	0	1	0
2	1	0	3	1	1	0	1	2	1	0	0	0	0	0	0	0	0	0	0	0	0	0	0	0	0	0	0	0	1	0	43	0	0	1	0	18	1	1	0	0	0	7.9	1	11	0	0	0	1	0
2	1	1	0	1	1	0	1	2	1	0	0	0	0	0	0	0	0	0	0	0	0	0	0	0	0	1	0	0	0	0	40	0	0	1	0	23	2	0	1	0	0	8	1	1	1	0	0	0	0
1	1	1	3	1	1	0	1	0	2	0	0	0	0	0	0	0	0	0	0	0	0	0	0	0	0	0	0	0	0	0	31	0	1	0	0	24	2	0	1	0	0	9.5	1	11	0	0	0	1	0
1	1	1	0	1	1	0	1	2	1	1	0	0	0	0	0	0	0	1	0	0	1	0	0	0	0	1	0	0	0	0	32	0	1	0	0	19	2	0	1	0	0	11.6	0	1	1	0	0	0	0
1	1	1	3	1	0	0	0	1	1	0	1	0	0	0	1	0	0	0	0	0	0	0	0	1	1	0	0	0	1	0	31	0	1	0	0	23	2	0	1	0	0	10.9	0	11	0	0	0	1	1
1	1	1	3	1	0	0	0	3	0	0	0	0	0	0	0	0	0	1	0	0	0	1	0	0	0	1	0	1	0	1	31	0	1	0	0	20	2	0	1	0	0	11.6	0	11	0	0	0	1	1
3	1	1	0	1	2	2	2	1	2	0	1	1	0	0	0	0	0	0	0	0	0	0	0	0	1	1	0	0	0	0	45	0	0	0	1	23	2	0	1	0	0	10.3	0	1	1	0	0	0	0
1	1	1	0	1	2	1	2	0	2	0	1	0	0	0	1	0	0	0	0	0	0	0	0	0	0	0	0	0	0	0	32	0	1	0	0	21	2	0	1	0	0	10.1	0	1	1	0	0	0	0
1	1	1	0	1	2	1	2	0	1	0	0	0	0	0	0	0	0	0	0	0	0	0	0	0	1	0	0	0	1	0	32	0	1	0	0	19	2	0	1	0	0	11.7	0	1	1	0	0	0	0
1	1	1	3	1	2	1	2	1	2	0	0	0	0	0	0	0	0	0	0	0	0	0	0	0	0	1	0	0	0	1	31	0	1	0	0	24	2	0	1	0	0	11.4	0	11	0	0	0	1	0
2	1	1	0	1	2	1	2	0	2	0	0	0	0	0	0	0	0	0	0	0	0	0	0	0	0	0	0	0	1	0	38	0	0	1	0	23	2	0	1	0	0	10.9	0	1	1	0	0	0	0
2	1	1	3	1	0	0	0	1	1	0	1	0	0	0	1	0	0	1	0	0	0	0	1	0	1	1	0	0	1	0	37	0	0	1	0	24.1	2	0	1	0	0	10.4	1	11	0	0	0	1	1
1	1	0	3	1	0	0	0	1	1	#NULL!	0	0	0	0	0	0	0	1	0	1	0	0	0	1	0	0	0	0	1	0	35	0	1	0	0	18	1	1	0	0	0	9.5	1	11	0	0	0	1	1
2	1	2	3	1	2	2	2	3	2	0	0	0	0	0	0	0	0	0	0	0	0	0	0	0	1	1	0	0	0	0	40	0	0	1	0	25	3	0	0	1	0	9.7	1	11	0	0	0	1	0
0	1	2	0	1	2	1	2	3	2	0	0	0	0	0	0	0	0	0	0	0	0	0	0	0	0	1	0	0	0	0	19	1	0	0	0	27	3	0	0	1	0	11.5	0	1	1	0	0	0	0
2	1	1	0	1	2	1	2	1	1	0	1	0	0	0	0	0	1	0	0	0	0	0	0	0	1	0	0	0	0	1	39	0	0	1	0	19	2	0	1	0	0	8.1	1	9	1	0	0	0	0
2	1	1	0	1	2	2	1	0	2	0	1	1	0	0	0	0	1	0	0	0	0	0	0	0	0	0	0	0	0	0	40	0	0	1	0	21	2	0	1	0	0	11.1	0	1	1	0	0	0	0
2	1	3	3	1	0	#NULL!	0	2	1	0	0	0	0	0	0	0	0	0	0	0	0	0	0	0	0	0	0	0	1	0	39	0	0	1	0	30	4	0	0	0	1	8	1	11	0	0	0	1	1
2	1	1	0	1	1	0	0	0	1	0	0	0	0	0	0	0	0	0	0	0	0	0	0	0	1	1	0	0	0	0	40	0	0	1	0	20	2	0	1	0	0	10.6	0	1	1	0	0	0	1
1	1	2	0	1	1	0	0	0	2	0	0	0	0	0	0	0	0	1	0	0	1	0	0	0	0	0	0	0	0	0	31	0	1	0	0	25	3	0	0	1	0	9.3	1	1	1	0	0	0	1
3	1	3	0	1	1	0	2	1	1	0	1	0	0	0	1	0	0	1	0	0	0	0	1	0	0	1	1	0	1	0	47	0	0	0	1	35	4	0	0	0	1	9.8	1	4	1	0	0	0	0
3	1	1	3	1	2	2	2	2	2	0	0	0	0	0	0	0	0	0	0	0	0	0	0	0	0	1	0	0	0	0	48	0	0	0	1	19	2	0	1	0	0	10.5	0	11	0	0	0	1	0
2	1	1	3	1	2	1	2	2	2	0	0	0	0	0	0	0	0	1	0	1	0	0	0	1	1	1	0	0	0	0	36	0	0	1	0	22	2	0	1	0	0	9.2	1	11	0	0	0	1	0
3	1	2	3	1	2	1	2	2	2	0	0	0	0	0	0	0	0	0	0	0	0	0	0	1	1	1	0	0	0	0	61	0	0	0	1	29	3	0	0	1	#NULL!	9.5	1	11	0	0	0	1	0
1	1	1	2	1	2	1	2	2	0	0	0	0	0	0	0	0	0	1	0	1	0	0	0	2	2	0	0	1	1	0	28	0	1	0	0	20	2	0	1	0	0	6.6	2	5	0	0	1	0	0
2	1	1	3	1	2	1	2	3	2	0	0	0	0	0	0	0	0	1	0	1	0	0	0	0	0	1	0	0	0	0	39	0	0	1	0	19	2	0	1	0	0	11.9	0	11	0	0	0	1	0
2	1	1	3	1	2	2	1	1	2	0	0	0	0	0	0	0	0	0	0	0	0	0	0	1	1	0	0	0	1	0	39	0	0	1	0	23	2	0	1	0	0	9.4	1	11	0	0	0	1	0
2	0	1	3	1	1	0	1	3	0	1	0	0	0	0	0	0	0	0	0	0	0	0	0	0	0	1	0	1	1	0	36	0	0	1	0	20	2	0	1	0	0	10.7	0	11	0	0	0	1	0
2	1	1	0	1	1	0	0	3	1	0	0	0	0	0	0	0	0	0	0	0	0	0	0	0	1	1	0	0	0	0	40	0	0	1	0	20.3	2	0	1	0	0	11	0	1	1	0	0	0	1
2	0	1	0	1	1	0	0	3	1	#NULL!	0	0	0	0	0	0	0	0	0	0	0	0	0	0	0	0	0	0	0	0	44	0	0	1	0	22	2	0	1	0	0	6.4	2	9	1	0	0	0	1
3	1	0	#NULL!	0	#NULL!	#NULL!	0	0	2	#NULL!	0	0	0	0	0	0	0	0	0	0	0	0	0	0	1	1	0	0	0	0	58	0	0	0	1	18	1	1	0	0	0	9.3	1	#NULL!	#NULL!	#NULL!	#NULL!	#NULL!	1
3	0	0	1	1	1	#NULL!	1	2	1	0	0	0	0	0	0	0	0	1	0	1	0	0	0	1	2	0	0	0	0	0	61	0	0	0	1	18	1	1	0	0	0	#NULL!	#NULL!	7	0	1	0	0	0
2	1	1	0	1	2	1	2	2	1	0	0	0	0	0	0	0	0	1	1	0	0	0	0	1	1	0	1	0	0	1	36	0	0	1	0	22	2	0	1	0	0	9.2	1	3	1	0	0	0	0
2	1	1	3	1	2	2	2	2	1	0	0	0	0	0	0	0	0	0	0	0	0	0	0	0	0	0	0	0	1	1	41	0	0	1	0	21	2	0	1	0	0	9.5	1	11	0	0	0	1	0
3	1	0	3	1	2	2	2	2	2	0	0	0	0	0	0	0	0	0	0	0	0	0	0	0	0	1	0	0	0	0	56	0	0	0	1	16	1	1	0	0	0	9.9	1	11	0	0	0	1	0
2	1	2	0	1	2	1	2	1	1	0	0	0	0	0	0	0	0	0	0	0	0	0	0	1	1	1	0	0	0	1	40	0	0	1	0	28	3	0	0	1	0	11.4	0	1	1	0	0	0	0
3	1	1	3	1	1	0	1	2	2	0	0	0	0	0	0	0	0	1	0	0	0	1	0	0	0	0	0	0	1	0	50	0	0	0	1	20	2	0	1	0	0	10.2	0	11	0	0	0	1	0
2	1	2	3	1	0	0	0	2	0	0	0	0	0	0	0	0	0	0	0	0	0	0	0	0	0	1	0	1	1	0	39	0	0	1	0	28	3	0	0	1	0	9.4	1	11	0	0	0	1	1
3	1	1	2	1	1	#NULL!	2	1	2	0	0	0	0	0	0	0	0	0	0	0	0	0	0	1	1	1	0	0	0	0	61	0	0	0	1	23	2	0	1	0	0	7.4	1	2	0	0	1	0	0
3	1	1	0	1	2	2	2	1	2	0	0	0	0	0	0	0	0	1	0	1	0	0	0	0	0	1	0	0	0	0	51	0	0	0	1	21	2	0	1	0	0	9.2	1	1	1	0	0	0	0
2	1	1	0	1	1	#NULL!	1	2	1	0	0	0	0	0	0	0	0	0	0	0	0	0	0	0	0	0	0	0	1	1	44	0	0	1	0	24	2	0	1	0	0	5.8	2	1	1	0	0	0	0
1	1	2	0	1	2	1	2	2	2	0	0	0	0	0	0	0	0	0	0	0	0	0	0	1	1	0	0	0	1	1	35	0	1	0	0	27	3	0	0	1	0	6.4	2	9	1	0	0	0	0
1	1	0	0	1	2	1	2	2	2	0	0	0	0	0	0	0	0	1	1	0	0	0	0	0	0	1	0	0	0	1	34	0	1	0	0	17	1	1	0	0	0	7.8	1	1	1	0	0	0	0
2	1	3	3	1	0	0	0	0	1	0	0	0	0	0	0	0	0	1	1	0	0	0	0	0	0	1	0	0	0	0	36	0	0	1	0	31	4	0	0	0	1	10.8	0	11	0	0	0	1	1
1	1	0	3	1	2	2	1	0	2	0	0	0	0	0	0	0	0	0	0	0	0	0	0	0	0	0	0	0	0	0	34	0	1	0	0	18	1	1	0	0	0	10	0	11	0	0	0	1	0
3	1	3	0	1	2	1	1	0	2	0	0	0	0	0	0	0	0	0	0	0	0	0	0	0	0	1	0	0	0	0	49	0	0	0	1	30	4	0	0	0	1	9.8	1	1	1	0	0	0	0
2	1	2	1	1	2	1	2	2	0	0	0	0	0	0	0	0	0	0	0	0	0	0	0	0	1	1	0	1	1	1	44	0	0	1	0	29	3	0	0	1	0	8.1	1	7	0	1	0	0	0
3	1	1	3	1	1	0	2	2	2	0	0	0	0	0	0	0	0	1	0	1	0	0	0	0	0	1	0	0	0	0	49	0	0	0	1	19	2	0	1	0	0	8	1	11	0	0	0	1	0
1	1	1	0	1	1	0	1	1	1	0	0	0	0	0	0	0	0	0	0	0	0	0	0	0	0	1	0	0	1	0	33	0	1	0	0	20	2	0	1	0	0	11.2	0	9	1	0	0	0	0
1	0	1	3	1	0	#NULL!	0	2	2	0	0	0	0	0	0	0	0	0	0	0	0	0	0	0	0	1	0	0	0	1	31	0	1	0	0	24	2	0	1	0	0	4.6	2	11	0	0	0	1	1
3	1	1	3	1	2	2	2	2	2	0	0	0	0	0	0	0	0	0	0	0	0	0	0	0	0	1	0	0	1	0	46	0	0	0	1	19	2	0	1	0	0	10.5	0	11	0	0	0	1	0
0	1	1	0	1	2	2	2	2	2	0	1	1	0	0	0	0	0	0	0	0	0	0	0	0	0	1	0	0	0	1	20	1	0	0	0	19	2	0	1	0	0	9.3	1	1	1	0	0	0	0
2	1	1	3	1	1	1	2	0	2	0	0	0	0	0	0	0	0	0	0	0	0	0	0	0	0	0	0	0	0	0	36	0	0	1	0	20	2	0	1	0	0	10.1	0	11	0	0	0	1	0
0	1	1	0	1	2	1	2	0	0	1	0	0	0	0	0	0	0	1	0	1	0	0	0	0	1	0	0	1	1	0	22	1	0	0	0	25	2	0	1	0	0	10.8	0	9	1	0	0	0	0
3	1	1	0	1	2	1	2	3	1	0	1	1	1	0	0	0	0	0	0	0	0	0	0	1	1	0	0	0	0	1	49	0	0	0	1	23	2	0	1	0	0	10.7	0	1	1	0	0	0	0
2	1	2	3	1	0	0	0	2	0	#NULL!	1	1	1	0	0	0	0	0	0	0	0	0	0	0	0	0	0	1	1	0	41	0	0	1	0	29	3	0	0	1	0	6.3	2	11	0	0	0	1	1
2	1	1	3	1	2	1	2	1	2	0	0	0	0	0	0	0	0	0	0	0	0	0	0	0	0	1	0	0	0	1	37	0	0	1	0	19	2	0	1	0	0	8	1	11	0	0	0	1	0
3	0	1	0	1	0	0	0	2	0	0	0	0	0	0	0	0	0	1	1	0	0	0	0	1	1	1	1	1	0	0	51	0	0	0	1	23	2	0	1	0	0	11.7	0	1	1	0	0	0	1
1	0	0	#NULL!	0	#NULL!	#NULL!	0	2	0	0	0	0	0	0	0	0	0	0	0	0	0	0	0	0	0	0	0	1	1	0	29	0	1	0	0	17	1	1	0	0	0	7	1	#NULL!	#NULL!	#NULL!	#NULL!	#NULL!	1
3	1	2	1	1	1	1	2	2	2	0	0	0	0	0	0	0	0	1	1	0	0	0	0	0	0	1	1	0	0	0	45	0	0	0	1	25	3	0	0	1	0	9.3	1	8	0	1	0	0	0
2	1	1	0	1	1	1	2	3	2	0	0	0	0	0	0	0	0	1	0	0	1	0	0	0	0	0	0	0	1	0	44	0	0	1	0	21	2	0	1	0	0	11	0	9	1	0	0	0	0
2	1	0	3	1	1	0	1	0	2	0	0	0	0	0	0	0	0	0	0	0	0	0	0	0	0	1	0	0	0	1	38	0	0	1	0	18	1	1	0	0	0	9	1	11	0	0	0	1	0
1	1	1	3	1	2	1	2	0	2	0	0	0	0	0	0	0	0	0	0	0	0	0	0	0	1	1	0	0	0	0	31	0	1	0	0	22	2	0	1	0	0	10.5	0	11	0	0	0	1	0
1	1	2	3	1	2	1	2	1	2	0	0	0	0	0	0	0	0	1	0	1	0	0	0	0	1	1	0	0	0	0	35	0	1	0	0	30	3	0	0	1	0	11.1	0	11	0	0	0	1	0
2	1	3	3	1	2	1	1	0	2	0	0	0	0	0	0	0	0	1	1	0	0	0	0	0	0	0	1	0	0	0	40	0	0	1	0	38	4	0	0	0	1	6.5	2	11	0	0	0	1	0
2	1	1	3	1	2	1	2	1	2	0	1	0	0	1	0	0	0	0	0	0	0	0	0	0	0	1	0	0	1	0	41	0	0	1	0	19	2	0	1	0	0	10.9	0	11	0	0	0	1	0
3	1	1	3	1	0	0	0	2	1	0	1	1	0	0	0	0	0	0	0	0	0	0	0	0	0	0	0	0	1	0	49	0	0	0	1	21	2	0	1	0	0	5.8	2	11	0	0	0	1	1
3	1	1	3	1	0	0	0	1	0	0	0	0	0	0	0	0	0	0	0	0	0	0	0	1	1	1	0	1	0	0	46	0	0	0	1	22	2	0	1	0	0	9	1	11	0	0	0	1	1
1	1	1	0	1	1	1	2	3	0	0	0	0	0	0	0	0	0	0	0	0	0	0	0	0	1	0	0	1	0	0	31	0	1	0	0	18	2	0	1	0	0	8.2	1	9	1	0	0	0	0
3	1	1	3	1	1	1	2	3	2	0	0	0	0	0	0	0	0	0	0	0	0	0	0	0	0	0	0	0	0	0	49	0	0	0	1	20.6	2	0	1	0	0	11.3	0	11	0	0	0	1	0
2	1	1	0	1	1	0	1	1	1	0	0	0	0	0	0	0	0	1	0	0	1	0	0	0	0	0	0	0	0	1	36	0	0	1	0	23	2	0	1	0	0	11.7	0	1	1	0	0	0	0
0	1	1	#NULL!	0	#NULL!	#NULL!	0	2	1	0	0	0	0	0	0	0	0	0	0	0	0	0	0	0	0	1	0	0	1	1	23	1	0	0	0	22	2	0	1	0	0	6.9	2	#NULL!	#NULL!	#NULL!	#NULL!	#NULL!	1
1	1	3	3	1	2	1	2	2	2	0	0	0	0	0	0	0	0	0	0	0	0	0	0	0	0	0	0	0	0	1	35	0	1	0	0	41	4	0	0	0	1	11.9	0	11	0	0	0	1	0
1	1	2	3	1	1	0	1	1	2	0	0	0	0	0	0	0	0	1	0	0	1	0	0	0	0	0	0	0	0	0	28	0	1	0	0	27	3	0	0	1	0	10.6	0	11	0	0	0	1	0
3	1	1	0	1	0	0	0	2	1	1	0	0	0	0	0	0	0	1	1	0	0	0	0	0	1	0	0	0	0	1	56	0	0	0	1	18	2	0	1	0	0	8.4	1	1	1	0	0	0	1
3	0	1	2	1	0	0	0	2	0	1	1	1	1	0	0	0	0	1	1	0	0	0	0	1	2	0	1	1	1	0	46	0	0	0	1	20	2	0	1	0	0	6.6	2	2	0	0	1	0	1
1	1	2	0	1	1	1	2	1	2	0	1	0	0	1	0	0	0	0	0	0	0	0	0	0	0	0	0	0	0	0	31	0	1	0	0	26	3	0	0	1	0	9.4	1	1	1	0	0	0	0
3	1	3	2	1	0	0	0	0	2	0	0	0	0	0	0	0	0	0	0	0	0	0	0	1	2	1	0	0	0	0	60	0	0	0	1	49	4	0	0	0	1	7.3	1	2	0	0	1	0	1
0	1	2	0	1	1	0	1	2	0	1	0	0	0	0	0	0	0	0	0	0	0	0	0	1	0	0	0	1	1	0	26	1	0	0	0	27	3	0	0	1	0	6.2	2	11	1	0	0	0	0
3	1	2	0	1	1	0	1	0	1	0	0	0	0	0	0	0	0	0	0	0	0	0	0	0	1	0	0	0	0	1	46	0	0	0	1	29	3	0	0	1	0	11.5	0	11	1	0	0	0	0
3	1	1	2	1	0	#NULL!	0	2	1	0	1	0	0	0	0	1	0	0	0	0	0	0	0	1	2	0	0	0	1	0	55	0	0	0	1	23	2	0	1	0	0	4.8	2	13	0	0	1	0	1
1	1	1	0	1	1	#NULL!	1	0	2	0	0	0	0	0	0	0	0	1	0	0	1	0	0	0	0	1	0	0	1	1	28	0	1	0	0	21	2	0	1	0	0	10	0	1	1	0	0	0	0
2	0	1	#NULL!	0	#NULL!	#NULL!	0	3	0	0	1	1	0	0	0	0	0	0	0	0	0	0	0	0	1	1	0	1	0	0	39	0	0	1	0	25	2	0	1	0	0	10.3	0	#NULL!	#NULL!	#NULL!	#NULL!	#NULL!	1
2	1	2	0	1	0	0	0	1	1	0	1	1	0	0	0	0	0	0	0	0	0	0	0	0	0	1	0	0	0	0	38	0	0	1	0	28	3	0	0	1	0	11.1	0	1	1	0	0	0	1
2	1	2	3	1	2	1	2	0	2	0	1	1	0	0	0	0	0	0	0	0	0	0	0	0	1	1	0	0	0	0	43	0	0	1	0	25	3	0	0	1	0	10.3	0	13	0	0	0	1	0
2	1	1	3	1	2	1	2	2	2	0	0	0	0	0	0	0	0	0	0	0	0	0	0	0	1	1	0	0	1	0	38	0	0	1	0	20	2	0	1	0	0	9.1	1	13	0	0	0	1	0
2	0	#NULL!	#NULL!	0	#NULL!	#NULL!	2	2	2	#NULL!	0	0	0	0	0	0	0	0	0	0	0	0	0	0	0	1	0	0	1	0	44	0	0	1	0	#NULL!	#NULL!	#NULL!	#NULL!	#NULL!	0	6.5	2	#NULL!	#NULL!	#NULL!	#NULL!	#NULL!	0
3	1	2	0	1	2	1	2	2	2	0	0	0	0	0	0	0	0	1	0	0	1	0	0	0	0	1	0	0	1	0	47	0	0	0	1	29	3	0	0	1	0	9.4	1	1	1	0	0	0	0
2	1	2	0	1	2	1	2	3	2	0	0	0	0	0	0	0	0	0	0	0	0	0	0	0	0	1	0	0	1	0	43	0	0	1	0	27	3	0	0	1	0	9.1	1	1	1	0	0	0	0
3	1	0	3	1	2	1	1	0	2	0	1	1	0	0	0	0	0	0	0	0	0	0	0	0	0	1	0	0	1	0	60	0	0	0	1	18	1	1	0	0	0	10	0	13	0	0	0	1	0
2	0	0	0	1	1	0	1	2	0	1	0	0	0	0	0	0	0	0	0	0	0	0	0	0	0	1	0	1	1	0	36	0	0	1	0	15	1	1	0	0	0	10.8	0	1	1	0	0	0	0
3	1	3	1	1	2	2	2	1	2	0	0	0	0	0	0	0	0	0	0	0	0	0	0	0	1	1	0	0	0	0	65	0	0	0	1	37	4	0	0	0	1	10.7	0	8	0	1	0	0	0
3	0	1	1	1	1	0	2	3	1	0	0	0	0	0	0	0	0	0	0	0	0	0	0	1	1	1	0	0	0	0	61	0	0	0	1	21	2	0	1	0	0	3.9	2	8	0	1	0	0	0
2	1	2	0	1	2	1	2	3	2	0	1	1	0	0	0	0	0	0	0	0	0	0	0	0	0	0	0	0	1	0	39	0	0	1	0	26	3	0	0	1	0	10.1	0	4	1	0	0	0	0
2	1	2	3	1	2	1	2	0	1	0	1	1	0	0	0	0	0	0	0	0	0	0	0	0	0	1	0	0	1	0	40	0	0	1	0	29	3	0	0	1	0	8.6	1	11	0	0	0	1	0
3	1	3	3	1	2	2	2	2	2	0	1	1	0	0	0	0	0	0	0	0	0	0	0	0	0	0	0	0	0	1	52	0	0	0	1	33	4	0	0	0	1	11.3	0	11	0	0	0	1	0
3	1	2	3	1	2	1	1	0	2	0	0	0	0	0	0	0	0	0	0	0	0	0	0	0	0	1	0	0	0	0	46	0	0	0	1	27	3	0	0	1	0	11.6	0	11	0	0	0	1	0
3	0	1	3	1	2	1	1	1	0	0	0	0	0	0	0	0	0	0	0	0	0	0	0	1	1	1	0	1	0	0	63	0	0	0	1	21	2	0	1	0	0	8.3	1	13	0	0	0	1	0
1	1	1	3	1	1	0	1	2	2	0	1	0	0	1	0	0	0	0	0	0	0	0	0	0	0	0	0	0	1	0	34	0	1	0	0	21	2	0	1	0	0	8.7	1	11	0	0	0	1	0
2	0	1	#NULL!	0	#NULL!	#NULL!	0	1	0	0	1	0	0	0	0	0	1	0	0	0	0	0	0	1	0	1	0	1	1	0	44	0	0	1	0	19	2	0	1	0	0	9.7	1	#NULL!	#NULL!	#NULL!	#NULL!	#NULL!	1
3	1	2	0	1	2	2	2	0	1	0	0	0	0	0	0	0	0	0	0	0	0	0	0	0	0	1	0	0	0	0	58	0	0	0	1	25	3	0	0	1	0	9.5	1	9	1	0	0	0	0
2	1	2	3	1	2	2	2	0	1	0	0	0	0	0	0	0	0	1	1	0	0	0	0	0	1	0	0	0	0	0	43	0	0	1	0	32	3	0	0	1	0	10.3	0	11	0	0	0	1	0
2	0	1	0	1	0	2	0	3	1	#NULL!	0	0	0	0	0	0	0	0	0	0	0	0	0	1	1	0	0	0	0	0	39	0	0	1	0	23	2	0	1	0	0	7.5	1	9	1	0	0	0	1
3	0	1	#NULL!	0	#NULL!	#NULL!	0	3	0	#NULL!	1	1	0	0	0	0	0	0	0	0	0	0	0	0	0	1	0	1	0	0	45	0	0	0	1	20	2	0	1	0	0	7	1	#NULL!	#NULL!	#NULL!	#NULL!	#NULL!	1
1	1	1	0	1	1	0	1	0	2	0	1	1	0	0	0	0	0	0	0	0	0	0	0	0	0	0	0	0	0	1	30	0	1	0	0	22	2	0	1	0	0	10.4	0	1	1	0	0	0	0
2	1	1	0	1	0	0	0	1	1	0	0	0	0	0	0	0	0	0	0	0	0	0	0	0	0	0	0	0	0	1	40	0	0	1	0	21	2	0	1	0	0	10.7	0	1	1	0	0	0	1
1	0	1	#NULL!	0	#NULL!	#NULL!	0	3	0	#NULL!	0	0	0	0	0	0	0	0	0	0	0	0	0	0	2	0	0	1	1	0	32	0	1	0	0	21	2	0	1	0	0	8.9	1	#NULL!	#NULL!	#NULL!	#NULL!	#NULL!	1
3	0	1	0	1	1	0	2	2	0	#NULL!	0	0	0	0	0	0	0	0	0	0	0	0	0	0	0	0	0	1	1	0	46	0	0	0	1	20	2	0	1	0	0	4.6	2	1	1	0	0	0	0
1	1	2	3	1	2	#NULL!	2	2	1	#NULL!	1	1	0	0	0	0	0	0	0	0	0	0	0	1	2	0	0	0	0	0	34	0	1	0	0	28.8	3	0	0	1	0	2	2	11	0	0	0	1	0
1	1	#NULL!	3	1	0	#NULL!	0	3	0	#NULL!	0	0	0	0	0	0	0	1	0	0	1	0	0	0	0	1	0	1	1	0	30	0	1	0	0	#NULL!	#NULL!	#NULL!	#NULL!	#NULL!	#NULL!	6	2	11	0	0	0	1	1
0	1	0	#NULL!	0	#NULL!	#NULL!	0	3	2	#NULL!	0	0	0	0	0	0	0	0	0	0	0	0	0	0	0	0	0	0	0	0	21	1	0	0	0	16	1	1	0	0	0	8.9	1	#NULL!	#NULL!	#NULL!	#NULL!	#NULL!	1
3	1	0	3	1	2	2	2	2	1	0	0	0	0	0	0	0	0	1	0	1	0	0	0	1	1	1	0	0	1	0	49	0	0	0	1	16.2	1	1	0	0	0	8.4	1	11	0	0	0	1	0
1	1	1	3	1	1	#NULL!	1	1	2	0	1	0	0	0	0	0	1	0	0	0	0	0	0	0	0	1	0	0	0	0	28	0	1	0	0	24	2	0	1	0	0	9.6	1	14	0	0	0	1	0
2	1	2	3	1	0	0	0	2	0	0	0	0	0	0	0	0	0	1	0	0	1	0	0	1	1	1	0	1	0	0	43	0	0	1	0	25.9	3	0	0	1	0	10.4	0	14	0	0	0	1	1
1	1	1	3	1	0	0	0	1	1	0	0	0	0	0	0	0	0	0	0	0	0	0	0	0	0	0	0	0	1	0	32	0	1	0	0	24	2	0	1	0	0	10.3	0	14	0	0	0	1	1
0	1	2	3	1	0	0	0	0	0	0	0	0	0	0	0	0	0	0	0	0	0	0	0	0	1	1	0	1	0	1	25	1	0	0	0	26	3	0	0	1	0	10	0	14	0	0	0	1	1
2	1	2	0	1	2	2	2	2	2	0	0	0	0	0	0	0	0	1	0	0	1	0	0	0	0	0	0	0	1	0	44	0	0	1	0	26.6	3	0	0	1	0	11.9	0	1	1	0	0	0	0
3	1	1	3	1	1	#NULL!	1	0	0	0	0	0	0	0	0	0	0	0	0	0	0	0	0	1	2	1	0	1	1	0	65	0	0	0	1	22.9	2	0	1	0	0	11.9	0	13	0	0	0	1	0
2	1	1	3	1	2	2	2	0	2	0	0	0	0	0	0	0	0	0	0	0	0	0	0	0	0	1	0	0	1	0	40	0	0	1	0	23.3	2	0	1	0	0	8.9	1	14	0	0	0	1	0
3	0	1	0	1	2	2	2	3	1	1	0	0	0	0	0	0	0	0	0	0	0	0	0	0	1	0	0	0	1	0	56	0	0	0	1	23.7	2	0	1	0	0	11.5	0	9	1	0	0	0	0
2	1	2	0	1	1	1	2	0	2	0	1	1	0	0	0	0	0	0	0	0	0	0	0	0	0	1	0	0	0	0	38	0	0	1	0	28.5	3	0	0	1	0	8.3	1	1	1	0	0	0	0
2	1	1	3	1	1	1	1	0	2	0	1	1	0	0	0	0	0	0	0	0	0	0	0	0	1	1	0	0	0	0	40	0	0	1	0	19.9	2	0	1	0	0	9.4	1	14	0	0	0	1	0
2	1	1	0	1	1	0	1	0	1	0	0	0	0	0	0	0	0	1	0	1	0	0	0	0	1	0	0	0	0	0	42	0	0	1	0	21.5	2	0	1	0	0	11.7	0	1	1	0	0	0	0
2	1	1	3	1	0	0	0	2	0	0	0	0	0	0	0	0	0	0	0	0	0	0	0	0	1	1	0	1	0	0	37	0	0	1	0	24.7	2	0	1	0	0	7.5	1	14	0	0	0	1	1
2	1	3	3	1	1	2	1	1	2	0	0	0	0	0	0	0	0	0	0	0	0	0	0	0	0	1	0	0	0	0	44	0	0	1	0	32	4	0	0	0	1	11.5	0	14	0	0	0	1	0
2	1	1	3	1	2	2	2	0	2	0	0	0	0	0	0	0	0	0	0	0	0	0	0	0	0	1	0	0	0	1	44	0	0	1	0	20.3	2	0	1	0	0	10.3	0	14	0	0	0	1	0
2	1	3	3	1	2	1	2	1	2	0	0	0	0	0	0	0	0	0	0	0	0	0	0	0	0	0	0	0	0	1	41	0	0	1	0	40	4	0	0	0	1	8.3	1	14	0	0	0	1	0
1	1	1	3	1	1	0	2	1	0	0	0	0	0	0	0	0	0	0	0	0	0	0	0	1	1	0	0	1	1	1	29	0	1	0	0	19.3	2	0	1	0	0	7.9	1	14	0	0	0	1	0
2	1	2	3	1	2	1	0	1	2	0	1	1	0	0	0	0	0	0	0	0	0	0	0	0	0	1	0	0	0	0	39	0	0	1	0	27.4	3	0	0	1	0	10.6	0	14	0	0	0	1	1
2	1	#NULL!	2	1	1	0	2	3	2	#NULL!	1	1	0	1	0	0	0	0	0	0	0	0	0	0	0	1	0	0	#NULL!	#NULL!	43	0	0	1	0	#NULL!	#NULL!	#NULL!	#NULL!	#NULL!	#NULL!	#NULL!	#NULL!	2	0	0	1	0	0
3	1	1	3	1	2	1	2	1	2	0	0	0	0	0	0	0	0	0	0	0	0	0	0	0	1	1	0	0	0	0	64	0	0	0	1	20.5	2	0	1	0	0	9.8	1	13	0	0	0	1	0
3	0	1	0	1	2	1	1	0	0	1	0	0	0	0	0	0	1	1	0	1	0	0	0	1	1	0	0	1	1	0	48	0	0	0	1	21	2	0	1	0	0	11.9	0	1	1	0	0	0	0
3	0	2	3	1	1	0	2	3	1	0	1	0	0	0	0	0	1	1	0	1	0	0	0	0	1	1	0	0	0	1	46	0	0	0	1	27.6	3	0	0	1	0	6.2	2	13	0	0	0	1	0
2	1	1	3	1	2	2	2	3	2	0	0	0	0	0	0	0	0	0	0	0	0	0	0	0	1	1	0	0	0	1	40	0	0	1	0	18.6	2	0	1	0	0	11.9	0	13	0	0	0	1	0
3	1	1	3	1	1	1	2	0	2	0	0	0	0	0	0	0	0	0	0	0	0	0	0	0	0	0	0	0	1	0	48	0	0	0	1	21.3	2	0	1	0	0	9.7	1	13	0	0	0	1	0
2	1	2	0	1	1	1	2	0	2	0	0	0	0	0	0	0	0	0	0	0	0	0	0	0	0	0	0	0	1	0	38	0	0	1	0	29.8	3	0	0	1	0	11.7	0	1	1	0	0	0	0
1	1	2	3	1	0	0	0	0	2	0	0	0	0	0	0	0	0	1	0	0	0	1	0	0	1	1	1	0	0	0	30	0	1	0	0	27.8	3	0	0	1	0	9.9	1	13	0	0	0	1	1
1	1	1	3	1	0	0	0	1	1	0	1	0	0	0	0	0	1	1	0	0	1	0	0	0	0	0	0	0	1	0	30	0	1	0	0	21.4	2	0	1	0	0	9	1	13	0	0	0	1	1
1	1	0	#NULL!	0	#NULL!	#NULL!	0	3	0	#NULL!	0	0	0	0	0	0	0	1	0	1	0	0	0	0	0	1	1	1	1	0	32	0	1	0	0	16.6	1	1	0	0	0	5.5	2	#NULL!	#NULL!	#NULL!	#NULL!	#NULL!	1
3	0	1	3	1	2	2	2	1	1	0	1	1	0	1	0	0	0	0	0	0	0	0	0	0	1	0	0	0	0	0	69	0	0	0	1	20.3	2	0	1	0	0	9.8	1	14	0	0	0	1	0
2	1	3	3	1	1	0	1	2	1	1	0	0	0	0	0	0	0	1	1	0	0	0	0	0	0	1	0	0	0	0	38	0	0	1	0	48	4	0	0	0	1	8.6	1	14	0	0	0	1	0
1	1	2	3	1	1	0	1	0	2	0	0	0	0	0	0	0	0	0	0	0	0	0	0	0	0	1	0	0	0	0	28	0	1	0	0	29.6	3	0	0	1	0	11	0	14	0	0	0	1	0
2	1	0	2	1	2	1	2	0	2	0	0	0	0	0	0	0	0	0	0	0	0	0	0	0	0	0	0	0	1	0	41	0	0	1	0	16.5	1	1	0	0	0	11.4	0	2	0	0	1	0	0
2	1	1	0	1	0	0	0	2	2	#NULL!	1	0	0	1	0	0	0	0	0	0	0	0	0	1	1	0	0	0	0	0	36	0	0	1	0	24.5	2	0	1	0	0	5.5	2	1	1	0	0	0	1
2	1	0	#NULL!	0	#NULL!	#NULL!	0	0	0	#NULL!	1	0	0	1	0	0	0	1	0	1	0	0	0	0	1	1	0	1	0	1	36	0	0	1	0	13.7	1	1	0	0	0	7.5	1	#NULL!	#NULL!	#NULL!	#NULL!	#NULL!	1
3	0	1	3	1	2	2	2	3	2	0	0	0	0	0	0	0	0	0	0	0	0	0	0	0	0	1	0	0	0	1	47	0	0	0	1	18.4	2	0	1	0	0	11.7	0	14	0	0	0	1	0
2	1	1	3	1	2	2	2	1	2	0	0	0	0	0	0	0	0	0	0	0	0	0	0	0	1	0	0	0	1	0	43	0	0	1	0	18.6	2	0	1	0	0	11.4	0	14	0	0	0	1	0
2	1	1	3	1	1	1	2	1	2	0	0	0	0	0	0	0	0	0	0	0	0	0	0	0	0	0	0	0	0	0	40	0	0	1	0	23	2	0	1	0	0	10.9	0	14	0	0	0	1	0
2	1	1	0	1	0	0	0	2	2	0	0	0	0	0	0	0	0	0	0	0	0	0	0	0	1	0	0	0	0	0	40	0	0	1	0	22	2	0	1	0	0	10.8	0	1	1	0	0	0	1
0	1	1	0	1	1	0	2	0	2	0	0	0	0	0	0	0	0	0	0	0	0	0	0	0	0	0	0	0	0	0	25	1	0	0	0	21.5	2	0	1	0	0	10.1	0	1	1	0	0	0	0
1	1	1	3	1	1	1	2	0	2	0	0	0	0	0	0	0	0	1	0	0	0	0	1	1	1	1	0	0	0	1	32	0	1	0	0	25.1	2	0	1	0	0	10.3	0	14	0	0	0	1	0
1	1	2	3	1	0	0	0	0	2	0	0	0	0	0	0	0	0	0	0	0	0	0	0	0	0	0	0	0	0	1	32	0	1	0	0	28.8	3	0	0	1	0	11.1	0	14	0	0	0	1	1
1	1	0	3	1	0	0	0	3	0	1	0	0	0	0	0	0	0	1	0	1	0	0	0	0	1	0	0	1	0	0	27	0	1	0	0	14	1	1	0	0	0	6.6	2	13	0	0	0	1	1
2	1	1	#NULL!	0	#NULL!	#NULL!	0	2	0	#NULL!	0	0	0	0	0	0	0	1	0	0	0	0	0	0	0	0	0	1	0	0	38	0	0	1	0	21.6	2	0	1	0	0	4.4	2	#NULL!	#NULL!	#NULL!	#NULL!	#NULL!	1
2	1	1	0	1	2	2	2	0	1	0	1	1	0	0	1	0	0	0	0	0	0	0	0	0	0	1	0	0	1	0	43	0	0	1	0	22	2	0	1	0	0	5.8	2	9	1	0	0	0	0
2	1	3	3	1	2	1	2	0	2	0	1	1	0	0	0	0	0	0	0	0	0	0	0	0	0	0	0	0	0	0	39	0	0	1	0	37	4	0	0	0	1	9.4	1	14	0	0	0	1	0
3	1	2	3	1	2	2	2	2	2	0	1	1	0	0	0	0	0	0	0	0	0	0	0	0	0	0	0	0	0	0	48	0	0	0	1	27	3	0	0	1	0	10.7	0	14	0	0	0	1	0
3	1	3	0	1	1	0	2	0	2	0	0	0	0	0	0	0	0	0	0	0	0	0	0	0	0	1	0	0	0	0	46	0	0	0	1	46	4	0	0	0	1	10.5	0	3	1	0	0	0	0
2	1	1	3	1	0	0	0	2	1	#NULL!	1	0	0	1	1	0	0	1	0	0	0	1	0	1	1	1	0	0	0	0	43	0	0	1	0	19	2	0	1	0	0	10	0	13	0	0	0	1	1
3	1	1	3	1	2	1	1	0	2	0	1	1	0	1	0	0	0	0	0	0	0	0	0	0	1	0	0	0	0	0	64	0	0	0	1	22	2	0	1	0	0	7.9	1	13	0	0	0	1	0
3	1	1	3	1	1	0	1	2	0	#NULL!	1	1	1	1	0	0	0	0	0	0	0	0	0	1	1	1	0	1	1	0	53	0	0	0	1	23	2	0	1	0	0	8.6	1	14	0	0	0	1	0
1	1	2	3	1	0	0	0	1	2	0	0	0	0	0	0	0	0	0	0	0	0	0	0	0	0	0	0	0	0	0	32	0	1	0	0	25	3	0	0	1	0	8.6	1	14	0	0	0	1	1
1	0	1	3	1	0	0	0	3	0	1	1	1	1	1	1	0	0	1	0	1	0	0	0	1	0	0	0	1	1	0	34	0	1	0	0	20	2	0	1	0	0	9.1	1	13	0	0	0	1	1
3	1	1	3	1	2	2	2	0	1	0	1	0	0	0	1	0	0	1	0	0	0	0	1	0	1	0	0	0	1	0	67	0	0	0	1	20	2	0	1	0	0	11.9	0	14	0	0	0	1	0
2	1	1	3	1	2	1	2	0	2	0	0	0	0	0	0	0	0	0	0	0	0	0	0	0	0	0	0	0	1	0	36	0	0	1	0	24	2	0	1	0	0	9.1	1	14	0	0	0	1	0
0	1	2	0	1	2	1	2	0	1	0	0	0	0	0	0	0	0	0	0	0	0	0	0	1	0	1	0	0	0	0	26	1	0	0	0	26	3	0	0	1	0	11	0	1	1	0	0	0	0
1	1	1	0	1	0	2	0	1	2	1	1	0	0	1	1	0	0	0	0	0	0	0	0	1	1	1	0	0	0	0	34	0	1	0	0	24	2	0	1	0	0	8.4	1	9	1	0	0	0	1
1	1	1	3	1	0	0	0	2	2	0	0	0	0	0	0	0	0	0	0	0	0	0	0	0	0	0	0	0	0	0	35	0	1	0	0	21	2	0	1	0	0	4.3	2	14	0	0	0	1	1
2	1	1	0	1	2	1	0	2	2	#NULL!	0	0	0	0	0	0	0	1	0	0	1	0	0	0	1	1	0	0	0	0	36	0	0	1	0	20	2	0	1	0	0	4.1	2	9	1	0	0	0	1
3	1	#NULL!	3	1	2	2	2	2	1	0	0	0	0	0	0	0	0	1	0	0	1	0	0	0	0	0	0	0	0	0	48	0	0	0	1	#NULL!	#NULL!	#NULL!	#NULL!	#NULL!	#NULL!	10.7	0	14	0	0	0	1	0
1	1	2	0	1	2	1	2	0	2	0	0	0	0	0	0	0	0	0	0	0	0	0	0	0	0	0	0	0	0	0	29	0	1	0	0	26	3	0	0	1	0	9	1	1	1	0	0	0	0
3	1	2	2	1	1	0	1	0	2	0	0	0	0	0	0	0	0	0	0	0	0	0	0	0	0	1	0	0	1	0	55	0	0	0	1	26	3	0	0	1	0	10.1	0	6	0	0	1	0	0
0	1	2	0	1	1	0	1	0	2	0	0	0	0	0	0	0	0	1	0	0	0	0	1	0	0	1	0	0	0	1	24	1	0	0	0	25	3	0	0	1	0	11.5	0	1	1	0	0	0	0
1	0	1	2	1	0	0	0	3	0	1	1	1	0	1	1	0	0	1	1	0	0	0	0	0	1	1	0	1	1	0	33	0	1	0	0	20	2	0	1	0	0	9.1	1	6	0	0	1	0	1
2	1	2	1	1	2	2	2	3	2	0	1	1	0	0	1	0	0	0	0	0	0	0	0	0	1	1	0	0	1	0	42	0	0	1	0	26	3	0	0	1	0	11.7	0	10	0	1	0	0	0
1	1	1	0	1	0	0	0	0	1	#NULL!	0	0	0	0	0	0	0	0	0	0	0	0	0	0	0	1	0	0	1	1	32	0	1	0	0	23	2	0	1	0	0	4	2	1	1	0	0	0	1
1	1	1	0	1	1	0	1	2	1	1	1	1	0	1	0	0	0	0	0	0	0	0	0	0	0	0	0	0	0	0	32	0	1	0	0	22	2	0	1	0	0	5.8	2	1	1	0	0	0	0
2	1	0	3	1	0	0	0	3	0	0	0	0	0	0	0	0	0	1	1	0	0	0	0	0	1	1	1	1	0	0	43	0	0	1	0	17	1	1	0	0	0	9.2	1	14	0	0	0	1	1
3	0	1	0	1	2	2	2	2	1	0	1	0	0	1	0	0	0	1	1	0	0	0	0	0	2	1	0	0	1	0	62	0	0	0	1	19	2	0	1	0	0	11.5	0	1	1	0	0	0	0
3	1	2	0	1	1	0	1	1	1	0	0	0	0	0	0	0	0	0	0	0	0	0	0	0	1	0	0	0	0	1	46	0	0	0	1	25	3	0	0	1	0	11.3	0	1	1	0	0	0	0
2	1	2	3	1	1	0	1	3	1	0	0	0	0	0	0	0	0	1	1	1	0	0	1	0	1	1	0	0	1	0	38	0	0	1	0	28	3	0	0	1	0	10.2	0	14	0	0	0	1	0
3	0	1	3	1	0	0	0	2	2	#NULL!	0	0	0	0	0	0	0	1	1	0	0	0	0	0	1	1	0	0	0	0	48	0	0	0	1	23	2	0	1	0	0	9.9	1	13	0	0	0	1	1
2	0	1	#NULL!	0	#NULL!	#NULL!	2	3	0	0	0	0	0	0	0	0	0	1	0	0	1	0	0	1	1	0	0	1	1	0	41	0	0	1	0	19	2	0	1	0	0	9	1	#NULL!	#NULL!	#NULL!	#NULL!	#NULL!	0
1	1	1	#NULL!	0	#NULL!	#NULL!	1	3	1	#NULL!	1	0	0	0	0	0	1	1	0	0	1	0	0	0	0	0	0	0	0	0	29	0	1	0	0	23	2	0	1	0	0	6.9	2	#NULL!	#NULL!	#NULL!	#NULL!	#NULL!	0
2	1	3	#NULL!	0	#NULL!	#NULL!	0	3	0	#NULL!	0	0	0	0	0	0	0	1	0	0	0	0	1	0	0	1	0	1	0	1	43	0	0	1	0	31	4	0	0	0	1	7.7	1	#NULL!	#NULL!	#NULL!	#NULL!	#NULL!	1
1	1	#NULL!	0	1	0	0	0	0	1	0	0	0	0	0	0	0	0	1	1	0	1	0	0	1	1	0	1	0	0	1	30	0	1	0	0	#NULL!	#NULL!	#NULL!	#NULL!	#NULL!	#NULL!	7.7	1	1	1	0	0	0	1
3	1	0	0	1	2	2	2	2	2	0	0	0	0	0	0	0	0	0	0	0	0	0	0	0	0	1	0	0	0	0	49	0	0	0	1	12	1	1	0	0	0	11.3	0	1	1	0	0	0	0
1	1	2	#NULL!	0	#NULL!	#NULL!	1	0	2	#NULL!	0	0	0	0	0	0	0	0	0	0	0	0	0	0	1	1	0	0	0	0	34	0	1	0	0	26	3	0	0	1	0	10.9	0	#NULL!	#NULL!	#NULL!	#NULL!	#NULL!	0
3	1	1	#NULL!	0	#NULL!	#NULL!	0	1	1	#NULL!	0	0	0	0	0	0	0	0	0	0	0	0	0	0	0	0	0	0	0	1	68	0	0	0	1	21	2	0	1	0	0	9.8	1	#NULL!	#NULL!	#NULL!	#NULL!	#NULL!	1
3	1	1	#NULL!	0	#NULL!	#NULL!	0	1	1	#NULL!	0	0	0	0	0	0	0	1	0	0	0	1	0	0	2	1	0	0	1	0	52	0	0	0	1	20	2	0	1	0	0	4.9	2	#NULL!	#NULL!	#NULL!	#NULL!	#NULL!	1
[truncated: 150 more columns]
